# Supplementary material for: Differences in plasma microRNA content impair microRNA-based signature for breast cancer diagnosis in cohorts recruited from heterogeneous environmental sites
Source: Sci Rep. 2021 Jun 3;11:11698. doi: 10.1038/s41598-021-91278-0 (PMC8175697; doi:10.1038/s41598-021-91278-0)
Supplement: Supplementary file 1 — Supplementary Information. [file 41598_2021_91278_MOESM1_ESM.xlsx]

## Sheet: Table of Content
Differences in plasma microRNA content impair microRNA-based signature for breast cancer diagnosis in cohorts recruited from heterogeneous environmental sites
Jeanne P. Uyisenga, Ahmed Debit, Christophe Poulet, Pierre Frères, Aurélie Poncin, Jérôme Thiry, Leon Mutesa, Guy Jerusalem, Vincent Bours, Claire Josse.
Table of Content of the supplemental table file
Supplemental Figure S1. Results of the feature selection on the design dataset containing subjects from Belgian and Rwandan cohorts.
Table S1 : List of the microRNA quantified in the different dataset of the study
Table S2: Clinicopathological data and tumor characteristics of the validation cohorts (REST)
Table S3 : Summary of the dataset used for Random Forest procedures in the study
Table S4 : AUC performances of the 8 miR signatures and 12 alternative circulating miRNA signatures established in Frères et al. (2016) study on cohorts of Rwandan or Belgian origin - heterogeneous origin for design and validation dataset.
Table S5 : AUC performances of newly designed signatures containing 13 circulating miRNA on cohorts of Rwandan or Belgian origin - heterogeneous origin for design and validation dataset.
Table S6 : performances of the 12 best performing diagnostic microRNA signatures designed and validated on Rwandan population

## Sheet: Figure S1
					Supplemental Figure S1. Results of the feature selection on the design dataset containing subjects from Belgian and Rwandan cohorts. A. Kuncheva, Spearman, and Jaccard indexes are measured as function of the number of microRNAs comprised in the signature and ordered according to their importance (cardinality) B. Prediction error of the microRNAs comprised in the signature and ordered according to…

## Sheet: Table S1
Table S1 : List of the microRNA quantified in the different dataset of the study
List 1			List 2			List 3			List 4			List Frères et al. 2016
miRName	Mature_ID		MiRName	Mature_ID		MiRName	Mature_ID		miRName	Mature_ID		MiRName	Mature_ID
hsa-let-7a-5p	MIMAT0000062		hsa-let-7a-5p	MIMAT0000062		hsa-let-7a-5p	MIMAT0000062		hsa-let-7a-5p	MIMAT0000062		hsa-let-7a-3p	MIMAT0004481
hsa-let-7b-5p	MIMAT0000063		hsa-let-7b-5p	MIMAT0000063		hsa-let-7b-5p	MIMAT0000063		hsa-let-7b-5p	MIMAT0000063		hsa-let-7a-5p	MIMAT0000062
hsa-let-7c-5p	MIMAT0000064		hsa-let-7c-5p	MIMAT0000064		hsa-let-7c-5p	MIMAT0000064		hsa-let-7c-5p	MIMAT0000064		hsa-let-7b-5p	MIMAT0000063
hsa-let-7d-3p	MIMAT0004484		hsa-let-7d-3p	MIMAT0004484		hsa-let-7d-3p	MIMAT0004484		hsa-let-7d-3p	MIMAT0004484		hsa-let-7c	MIMAT0000064
hsa-let-7d-5p	MIMAT0000065		hsa-let-7d-5p	MIMAT0000065		hsa-let-7f-1-3p	MIMAT0004486		hsa-let-7d-5p	MIMAT0000065		hsa-let-7d-3p	MIMAT0004484
hsa-let-7f-1-3p	MIMAT0004486		hsa-let-7f-1-3p	MIMAT0004486		hsa-let-7f-5p	MIMAT0000067		hsa-let-7f-1-3p	MIMAT0004486		hsa-let-7d-5p	MIMAT0000065
hsa-let-7f-5p	MIMAT0000067		hsa-let-7f-5p	MIMAT0000067		hsa-let-7g-5p	MIMAT0000414		hsa-let-7f-5p	MIMAT0000067		hsa-let-7f-1-3p	MIMAT0004486
hsa-let-7g-5p	MIMAT0000414		hsa-let-7g-5p	MIMAT0000414		hsa-let-7i-3p	MIMAT0004585		hsa-let-7g-5p	MIMAT0000414		hsa-let-7f-5p	MIMAT0000067
hsa-let-7i-3p	MIMAT0004585		hsa-let-7i-3p	MIMAT0004585		hsa-let-7i-5p	MIMAT0000415		hsa-let-7i-3p	MIMAT0004585		hsa-let-7g-5p	MIMAT0000414
hsa-let-7i-5p	MIMAT0000415		hsa-let-7i-5p	MIMAT0000415		hsa-miR-101-3p	MIMAT0000099		hsa-let-7i-5p	MIMAT0000415		hsa-let-7i-3p	MIMAT0004585
hsa-miR-101-3p	MIMAT0000099		hsa-miR-101-3p	MIMAT0000099		hsa-miR-106a-5p	MIMAT0000103		hsa-miR-101-3p	MIMAT0000099		hsa-let-7i-5p	MIMAT0000415
hsa-miR-103a-3p	MIMAT0000101		hsa-miR-103a-3p	MIMAT0000101		hsa-miR-106b-3p	MIMAT0004672		hsa-miR-103a-3p	MIMAT0000101		hsa-miR-1	MIMAT0000416
hsa-miR-106a-5p	MIMAT0000103		hsa-miR-106a-5p	MIMAT0000103		hsa-miR-106b-5p	MIMAT0000680		hsa-miR-106a-5p	MIMAT0000103		hsa-miR-101-3p	MIMAT0000099
hsa-miR-106b-3p	MIMAT0004672		hsa-miR-106b-3p	MIMAT0004672		hsa-miR-107	MIMAT0000104		hsa-miR-106b-3p	MIMAT0004672		hsa-miR-103a-3p	MIMAT0000101
hsa-miR-106b-5p	MIMAT0000680		hsa-miR-106b-5p	MIMAT0000680		hsa-miR-10a-5p	MIMAT0000253		hsa-miR-106b-5p	MIMAT0000680		hsa-miR-106a-5p	MIMAT0000103
hsa-miR-107	MIMAT0000104		hsa-miR-107	MIMAT0000104		hsa-miR-10b-5p	MIMAT0000254		hsa-miR-107	MIMAT0000104		hsa-miR-106b-3p	MIMAT0004672
hsa-miR-10a-5p	MIMAT0000253		hsa-miR-10a-5p	MIMAT0000253		hsa-miR-122-5p	MIMAT0000421		hsa-miR-10a-5p	MIMAT0000253		hsa-miR-106b-5p	MIMAT0000680
hsa-miR-10b-5p	MIMAT0000254		hsa-miR-10b-5p	MIMAT0000254		hsa-miR-125a-5p	MIMAT0000443		hsa-miR-10b-5p	MIMAT0000254		hsa-miR-107	MIMAT0000104
hsa-miR-122-5p	MIMAT0000421		hsa-miR-122-5p	MIMAT0000421		hsa-miR-125b-5p	MIMAT0000423		hsa-miR-122-5p	MIMAT0000421		hsa-miR-10a-5p	MIMAT0000253
hsa-miR-125a-5p	MIMAT0000443		hsa-miR-125a-5p	MIMAT0000443		hsa-miR-126-3p	MIMAT0000445		hsa-miR-125a-5p	MIMAT0000443		hsa-miR-10b-5p	MIMAT0000254
hsa-miR-125b-5p	MIMAT0000423		hsa-miR-125b-5p	MIMAT0000423		hsa-miR-127-3p	MIMAT0000446		hsa-miR-125b-5p	MIMAT0000423		hsa-miR-122-5p	MIMAT0000421
hsa-miR-126-3p	MIMAT0000445		hsa-miR-126-3p	MIMAT0000445		hsa-miR-130a-3p	MIMAT0000425		hsa-miR-126-3p	MIMAT0000445		hsa-miR-125a-5p	MIMAT0000443
hsa-miR-127-3p	MIMAT0000446		hsa-miR-127-3p	MIMAT0000446		hsa-miR-130b-3p	MIMAT0000691		hsa-miR-127-3p	MIMAT0000446		hsa-miR-125b-5p	MIMAT0000423
hsa-miR-130a-3p	MIMAT0000425		hsa-miR-130a-3p	MIMAT0000425		hsa-miR-130b-5p	MIMAT0004680		hsa-miR-130a-3p	MIMAT0000425		hsa-miR-126-3p	MIMAT0000445
hsa-miR-130b-3p	MIMAT0000691		hsa-miR-130b-3p	MIMAT0000691		hsa-miR-133a-3p	MIMAT0000427		hsa-miR-130b-3p	MIMAT0000691		hsa-miR-126-5p	MIMAT0000444
hsa-miR-130b-5p	MIMAT0004680		hsa-miR-130b-5p	MIMAT0004680		hsa-miR-139-5p	MIMAT0000250		hsa-miR-130b-5p	MIMAT0004680		hsa-miR-127-3p	MIMAT0000446
hsa-miR-133a-3p	MIMAT0000427		hsa-miR-133a-3p	MIMAT0000427		hsa-miR-1-3p	MIMAT0000416		hsa-miR-133a-3p	MIMAT0000427		hsa-miR-1296	MIMAT0005794
hsa-miR-136-5p	MIMAT0000448		hsa-miR-139-5p	MIMAT0000250		hsa-miR-140-3p	MIMAT0004597		hsa-miR-139-5p	MIMAT0000250		hsa-miR-130a-3p	MIMAT0000425
hsa-miR-139-5p	MIMAT0000250		hsa-miR-1-3p	MIMAT0000416		hsa-miR-140-5p	MIMAT0000431		hsa-miR-1-3p	MIMAT0000416		hsa-miR-130b-3p	MIMAT0000691
hsa-miR-1-3p	MIMAT0000416		hsa-miR-140-3p	MIMAT0004597		hsa-miR-141-3p	MIMAT0000432		hsa-miR-140-3p	MIMAT0004597		hsa-miR-130b-5p	MIMAT0004680
hsa-miR-140-3p	MIMAT0004597		hsa-miR-140-5p	MIMAT0000431		hsa-miR-142-3p	MIMAT0000434		hsa-miR-140-5p	MIMAT0000431		hsa-miR-132-3p	MIMAT0000426
hsa-miR-140-5p	MIMAT0000431		hsa-miR-141-3p	MIMAT0000432		hsa-miR-142-5p	MIMAT0000433		hsa-miR-141-3p	MIMAT0000432		hsa-miR-133a	MIMAT0000427
hsa-miR-141-3p	MIMAT0000432		hsa-miR-142-3p	MIMAT0000434		hsa-miR-145-5p	MIMAT0000437		hsa-miR-142-3p	MIMAT0000434		hsa-miR-134	MIMAT0000447
hsa-miR-142-3p	MIMAT0000434		hsa-miR-142-5p	MIMAT0000433		hsa-miR-146a-3p	MIMAT0004608		hsa-miR-142-5p	MIMAT0000433		hsa-miR-139-5p	MIMAT0000250
hsa-miR-142-5p	MIMAT0000433		hsa-miR-145-5p	MIMAT0000437		hsa-miR-146a-5p	MIMAT0000449		hsa-miR-145-5p	MIMAT0000437		hsa-miR-140-3p	MIMAT0004597
hsa-miR-145-5p	MIMAT0000437		hsa-miR-146a-3p	MIMAT0004608		hsa-miR-146b-5p	MIMAT0002809		hsa-miR-146a-3p	MIMAT0004608		hsa-miR-140-5p	MIMAT0000431
hsa-miR-146a-3p	MIMAT0004608		hsa-miR-146a-5p	MIMAT0000449		hsa-miR-148a-3p	MIMAT0000243		hsa-miR-146a-5p	MIMAT0000449		hsa-miR-141-3p	MIMAT0000432
hsa-miR-146a-5p	MIMAT0000449		hsa-miR-146b-5p	MIMAT0002809		hsa-miR-148b-3p	MIMAT0000759		hsa-miR-146b-5p	MIMAT0002809		hsa-miR-142-3p	MIMAT0000434
hsa-miR-146b-5p	MIMAT0002809		hsa-miR-148a-3p	MIMAT0000243		hsa-miR-150-5p	MIMAT0000451		hsa-miR-148a-3p	MIMAT0000243		hsa-miR-142-5p	MIMAT0000433
hsa-miR-148a-3p	MIMAT0000243		hsa-miR-148b-3p	MIMAT0000759		hsa-miR-151a-5p	MIMAT0004697		hsa-miR-148b-3p	MIMAT0000759		hsa-miR-143-3p	MIMAT0000435
hsa-miR-148b-3p	MIMAT0000759		hsa-miR-150-5p	MIMAT0000451		hsa-miR-152-3p	MIMAT0000438		hsa-miR-150-5p	MIMAT0000451		hsa-miR-145-5p	MIMAT0000437
hsa-miR-150-5p	MIMAT0000451		hsa-miR-151a-5p	MIMAT0004697		hsa-miR-153-3p	MIMAT0000439		hsa-miR-151a-5p	MIMAT0004697		hsa-miR-146a-3p	MIMAT0004608
hsa-miR-151a-5p	MIMAT0004697		hsa-miR-152-3p	MIMAT0000438		hsa-miR-155-5p	MIMAT0000646		hsa-miR-152-3p	MIMAT0000438		hsa-miR-146a-5p	MIMAT0000449
hsa-miR-152-3p	MIMAT0000438		hsa-miR-153-3p	MIMAT0000439		hsa-miR-15a-5p	MIMAT0000068		hsa-miR-153-3p	MIMAT0000439		hsa-miR-146b-5p	MIMAT0002809
hsa-miR-153-3p	MIMAT0000439		hsa-miR-155-5p	MIMAT0000646		hsa-miR-15b-3p	MIMAT0004586		hsa-miR-155-5p	MIMAT0000646		hsa-miR-148a-3p	MIMAT0000243
hsa-miR-155-5p	MIMAT0000646		hsa-miR-15a-5p	MIMAT0000068		hsa-miR-15b-5p	MIMAT0000417		hsa-miR-15a-5p	MIMAT0000068		hsa-miR-148b-3p	MIMAT0000759
hsa-miR-15a-5p	MIMAT0000068		hsa-miR-15b-3p	MIMAT0004586		hsa-miR-16-5p	MIMAT0000069		hsa-miR-15b-3p	MIMAT0004586		hsa-miR-150-5p	MIMAT0000451
hsa-miR-15b-3p	MIMAT0004586		hsa-miR-15b-5p	MIMAT0000417		hsa-miR-17-5p	MIMAT0000070		hsa-miR-15b-5p	MIMAT0000417		hsa-miR-151a-5p	MIMAT0004697
hsa-miR-15b-5p	MIMAT0000417		hsa-miR-16-5p	MIMAT0000069		hsa-miR-181a-2-3p	MIMAT0004558		hsa-miR-16-5p	MIMAT0000069		hsa-miR-152	MIMAT0000438
hsa-miR-16-5p	MIMAT0000069		hsa-miR-17-5p	MIMAT0000070		hsa-miR-181a-3p	MIMAT0000270		hsa-miR-17-5p	MIMAT0000070		hsa-miR-153	MIMAT0000439
hsa-miR-17-5p	MIMAT0000070		hsa-miR-181a-2-3p	MIMAT0004558		hsa-miR-181c-5p	MIMAT0000258		hsa-miR-181a-2-3p	MIMAT0004558		hsa-miR-1537	MIMAT0007399
hsa-miR-181a-2-3p	MIMAT0004558		hsa-miR-181a-3p	MIMAT0000270		hsa-miR-181d-5p	MIMAT0002821		hsa-miR-181a-3p	MIMAT0000270		hsa-miR-155-5p	MIMAT0000646
hsa-miR-181a-3p	MIMAT0000270		hsa-miR-181c-5p	MIMAT0000258		hsa-miR-186-5p	MIMAT0000456		hsa-miR-181c-5p	MIMAT0000258		hsa-miR-15a-5p	MIMAT0000068
hsa-miR-181c-5p	MIMAT0000258		hsa-miR-181d-5p	MIMAT0002821		hsa-miR-18a-3p	MIMAT0002891		hsa-miR-181d-5p	MIMAT0002821		hsa-miR-15b-3p	MIMAT0004586
hsa-miR-181d-5p	MIMAT0002821		hsa-miR-186-5p	MIMAT0000456		hsa-miR-18b-5p	MIMAT0001412		hsa-miR-186-5p	MIMAT0000456		hsa-miR-15b-5p	MIMAT0000417
hsa-miR-185-5p	MIMAT0000455		hsa-miR-18a-3p	MIMAT0002891		hsa-miR-1908-5p	MIMAT0007881		hsa-miR-18a-3p	MIMAT0002891		hsa-miR-16-5p	MIMAT0000069
hsa-miR-186-5p	MIMAT0000456		hsa-miR-18b-5p	MIMAT0001412		hsa-miR-191-5p	MIMAT0000440		hsa-miR-18b-5p	MIMAT0001412		hsa-miR-17-3p	MIMAT0000071
hsa-miR-18a-3p	MIMAT0002891		hsa-miR-1908-5p	MIMAT0007881		hsa-miR-195-5p	MIMAT0000461		hsa-miR-1908-5p	MIMAT0007881		hsa-miR-17-5p	MIMAT0000070
hsa-miR-18b-5p	MIMAT0001412		hsa-miR-191-5p	MIMAT0000440		hsa-miR-196b-5p	MIMAT0001080		hsa-miR-191-5p	MIMAT0000440		hsa-miR-181a-2-3p	MIMAT0004558
hsa-miR-1908-5p	MIMAT0007881		hsa-miR-195-5p	MIMAT0000461		hsa-miR-197-3p	MIMAT0000227		hsa-miR-195-5p	MIMAT0000461		hsa-miR-181a-3p	MIMAT0000270
hsa-miR-191-5p	MIMAT0000440		hsa-miR-196b-5p	MIMAT0001080		hsa-miR-199a-3p	MIMAT0000232		hsa-miR-196b-5p	MIMAT0001080		hsa-miR-181a-5p	MIMAT0000256
hsa-miR-192-5p	MIMAT0000222		hsa-miR-197-3p	MIMAT0000227		hsa-miR-199a-5p	MIMAT0000231		hsa-miR-197-3p	MIMAT0000227		hsa-miR-181c-5p	MIMAT0000258
hsa-miR-195-5p	MIMAT0000461		hsa-miR-199a-3p	MIMAT0000232		hsa-miR-19a-3p	MIMAT0000073		hsa-miR-199a-3p	MIMAT0000232		hsa-miR-181d	MIMAT0002821
hsa-miR-196b-5p	MIMAT0001080		hsa-miR-199a-5p	MIMAT0000231		hsa-miR-19b-3p	MIMAT0000074		hsa-miR-199a-5p	MIMAT0000231		hsa-miR-186-5p	MIMAT0000456
hsa-miR-197-3p	MIMAT0000227		hsa-miR-19a-3p	MIMAT0000073		hsa-miR-20a-3p	MIMAT0004493		hsa-miR-19a-3p	MIMAT0000073		hsa-miR-18a-3p	MIMAT0002891
hsa-miR-199a-3p	MIMAT0000232		hsa-miR-19b-3p	MIMAT0000074		hsa-miR-20a-5p	MIMAT0000075		hsa-miR-19b-3p	MIMAT0000074		hsa-miR-18a-5p	MIMAT0000072
hsa-miR-199a-5p	MIMAT0000231		hsa-miR-20a-3p	MIMAT0004493		hsa-miR-20b-5p	MIMAT0001413		hsa-miR-20a-3p	MIMAT0004493		hsa-miR-18b-5p	MIMAT0001412
hsa-miR-19a-3p	MIMAT0000073		hsa-miR-20a-5p	MIMAT0000075		hsa-miR-210-3p	MIMAT0000267		hsa-miR-20a-5p	MIMAT0000075		hsa-miR-1908	MIMAT0007881
hsa-miR-19b-3p	MIMAT0000074		hsa-miR-20b-5p	MIMAT0001413		hsa-miR-2110	MIMAT0010133		hsa-miR-20b-5p	MIMAT0001413		hsa-miR-191-5p	MIMAT0000440
hsa-miR-20a-3p	MIMAT0004493		hsa-miR-210-3p	MIMAT0000267		hsa-miR-21-3p	MIMAT0004494		hsa-miR-210-3p	MIMAT0000267		hsa-miR-195-5p	MIMAT0000461
hsa-miR-20a-5p	MIMAT0000075		hsa-miR-2110	MIMAT0010133		hsa-miR-215-5p	MIMAT0000272		hsa-miR-2110	MIMAT0010133		hsa-miR-196b-3p	MIMAT0009201
hsa-miR-20b-5p	MIMAT0001413		hsa-miR-21-3p	MIMAT0004494		hsa-miR-21-5p	MIMAT0000076		hsa-miR-21-3p	MIMAT0004494		hsa-miR-196b-5p	MIMAT0001080
hsa-miR-210-3p	MIMAT0000267		hsa-miR-215-5p	MIMAT0000272		hsa-miR-219a-5p	MIMAT0000276		hsa-miR-215-5p	MIMAT0000272		hsa-miR-197-3p	MIMAT0000227
hsa-miR-2110	MIMAT0010133		hsa-miR-21-5p	MIMAT0000076		hsa-miR-221-3p	MIMAT0000278		hsa-miR-21-5p	MIMAT0000076		hsa-miR-199a-3p	MIMAT0000232
hsa-miR-21-3p	MIMAT0004494		hsa-miR-219a-5p	MIMAT0000276		hsa-miR-222-3p	MIMAT0000279		hsa-miR-219a-5p	MIMAT0000276		hsa-miR-199a-5p	MIMAT0000231
hsa-miR-214-3p	MIMAT0000271		hsa-miR-221-3p	MIMAT0000278		hsa-miR-223-5p	MIMAT0004570		hsa-miR-221-3p	MIMAT0000278		hsa-miR-19a-3p	MIMAT0000073
hsa-miR-215-5p	MIMAT0000272		hsa-miR-222-3p	MIMAT0000279		hsa-miR-22-3p	MIMAT0000077		hsa-miR-222-3p	MIMAT0000279		hsa-miR-19b-3p	MIMAT0000074
hsa-miR-21-5p	MIMAT0000076		hsa-miR-223-5p	MIMAT0004570		hsa-miR-22-5p	MIMAT0004495		hsa-miR-223-5p	MIMAT0004570		hsa-miR-200b-3p	MIMAT0000318
hsa-miR-219a-5p	MIMAT0000276		hsa-miR-22-3p	MIMAT0000077		hsa-miR-23a-3p	MIMAT0000078		hsa-miR-22-3p	MIMAT0000077		hsa-miR-20a-3p	MIMAT0004493
hsa-miR-221-3p	MIMAT0000278		hsa-miR-22-5p	MIMAT0004495		hsa-miR-23b-3p	MIMAT0000418		hsa-miR-22-5p	MIMAT0004495		hsa-miR-20a-5p	MIMAT0000075
hsa-miR-222-3p	MIMAT0000279		hsa-miR-23a-3p	MIMAT0000078		hsa-miR-24-2-5p	MIMAT0004497		hsa-miR-23a-3p	MIMAT0000078		hsa-miR-20b-5p	MIMAT0001413
hsa-miR-223-5p	MIMAT0004570		hsa-miR-23b-3p	MIMAT0000418		hsa-miR-24-3p	MIMAT0000080		hsa-miR-23b-3p	MIMAT0000418		hsa-miR-210	MIMAT0000267
hsa-miR-22-3p	MIMAT0000077		hsa-miR-24-2-5p	MIMAT0004497		hsa-miR-26a-1-3p	MIMAT0004499		hsa-miR-24-2-5p	MIMAT0004497		hsa-miR-2110	MIMAT0010133
hsa-miR-22-5p	MIMAT0004495		hsa-miR-24-3p	MIMAT0000080		hsa-miR-26b-3p	MIMAT0004500		hsa-miR-24-3p	MIMAT0000080		hsa-miR-21-3p	MIMAT0004494
hsa-miR-23a-3p	MIMAT0000078		hsa-miR-26a-1-3p	MIMAT0004499		hsa-miR-26b-5p	MIMAT0000083		hsa-miR-26a-1-3p	MIMAT0004499		hsa-miR-215	MIMAT0000272
hsa-miR-23b-3p	MIMAT0000418		hsa-miR-26b-3p	MIMAT0004500		hsa-miR-27b-3p	MIMAT0000419		hsa-miR-26b-3p	MIMAT0004500		hsa-miR-21-5p	MIMAT0000076
hsa-miR-24-2-5p	MIMAT0004497		hsa-miR-26b-5p	MIMAT0000083		hsa-miR-28-3p	MIMAT0004502		hsa-miR-26b-5p	MIMAT0000083		hsa-miR-219-5p	MIMAT0000276
hsa-miR-24-3p	MIMAT0000080		hsa-miR-27b-3p	MIMAT0000419		hsa-miR-28-5p	MIMAT0000085		hsa-miR-27b-3p	MIMAT0000419		hsa-miR-221-3p	MIMAT0000278
hsa-miR-25-3p	MIMAT0000081		hsa-miR-28-3p	MIMAT0004502		hsa-miR-29a-3p	MIMAT0000086		hsa-miR-28-3p	MIMAT0004502		hsa-miR-222-3p	MIMAT0000279
hsa-miR-26a-1-3p	MIMAT0004499		hsa-miR-28-5p	MIMAT0000085		hsa-miR-29a-5p	MIMAT0004503		hsa-miR-28-5p	MIMAT0000085		hsa-miR-223-3p	MIMAT0000280
hsa-miR-26b-3p	MIMAT0004500		hsa-miR-29a-3p	MIMAT0000086		hsa-miR-29b-2-5p	MIMAT0004515		hsa-miR-29a-3p	MIMAT0000086		hsa-miR-223-5p	MIMAT0004570
hsa-miR-26b-5p	MIMAT0000083		hsa-miR-29a-5p	MIMAT0004503		hsa-miR-29b-3p	MIMAT0000100		hsa-miR-29a-5p	MIMAT0004503		hsa-miR-22-3p	MIMAT0000077
hsa-miR-27b-3p	MIMAT0000419		hsa-miR-29b-2-5p	MIMAT0004515		hsa-miR-29c-3p	MIMAT0000681		hsa-miR-29b-2-5p	MIMAT0004515		hsa-miR-22-5p	MIMAT0004495
hsa-miR-28-3p	MIMAT0004502		hsa-miR-29b-3p	MIMAT0000100		hsa-miR-29c-5p	MIMAT0004673		hsa-miR-29b-3p	MIMAT0000100		hsa-miR-23a-3p	MIMAT0000078
hsa-miR-28-5p	MIMAT0000085		hsa-miR-29c-3p	MIMAT0000681		hsa-miR-301a-3p	MIMAT0000688		hsa-miR-29c-3p	MIMAT0000681		hsa-miR-23b-3p	MIMAT0000418
hsa-miR-29a-3p	MIMAT0000086		hsa-miR-29c-5p	MIMAT0004673		hsa-miR-301b-3p	MIMAT0004958		hsa-miR-29c-5p	MIMAT0004673		hsa-miR-24-2-5p	MIMAT0004497
hsa-miR-29a-5p	MIMAT0004503		hsa-miR-301a-3p	MIMAT0000688		hsa-miR-30a-5p	MIMAT0000087		hsa-miR-301a-3p	MIMAT0000688		hsa-miR-24-3p	MIMAT0000080
hsa-miR-29b-2-5p	MIMAT0004515		hsa-miR-301b-3p	MIMAT0004958		hsa-miR-30b-5p	MIMAT0000420		hsa-miR-301b-3p	MIMAT0004958		hsa-miR-26a-1-3p	MIMAT0004499
hsa-miR-29b-3p	MIMAT0000100		hsa-miR-30a-5p	MIMAT0000087		hsa-miR-30c-5p	MIMAT0000244		hsa-miR-30a-5p	MIMAT0000087		hsa-miR-26a-5p	MIMAT0000082
hsa-miR-29c-3p	MIMAT0000681		hsa-miR-30b-5p	MIMAT0000420		hsa-miR-30e-3p	MIMAT0000693		hsa-miR-30b-5p	MIMAT0000420		hsa-miR-26b-3p	MIMAT0004500
hsa-miR-29c-5p	MIMAT0004673		hsa-miR-30c-5p	MIMAT0000244		hsa-miR-324-3p	MIMAT0000762		hsa-miR-30c-5p	MIMAT0000244		hsa-miR-26b-5p	MIMAT0000083
hsa-miR-301a-3p	MIMAT0000688		hsa-miR-30e-3p	MIMAT0000693		hsa-miR-324-5p	MIMAT0000761		hsa-miR-30e-3p	MIMAT0000693		hsa-miR-27a-3p	MIMAT0000084
hsa-miR-301b-3p	MIMAT0004958		hsa-miR-324-3p	MIMAT0000762		hsa-miR-32-5p	MIMAT0000090		hsa-miR-324-3p	MIMAT0000762		hsa-miR-27b-3p	MIMAT0000419
hsa-miR-30a-5p	MIMAT0000087		hsa-miR-324-5p	MIMAT0000761		hsa-miR-326	MIMAT0000756		hsa-miR-324-5p	MIMAT0000761		hsa-miR-28-3p	MIMAT0004502
hsa-miR-30b-5p	MIMAT0000420		hsa-miR-32-5p	MIMAT0000090		hsa-miR-328-3p	MIMAT0000752		hsa-miR-32-5p	MIMAT0000090		hsa-miR-28-5p	MIMAT0000085
hsa-miR-30c-5p	MIMAT0000244		hsa-miR-326	MIMAT0000756		hsa-miR-330-5p	MIMAT0004693		hsa-miR-326	MIMAT0000756		hsa-miR-299-5p	MIMAT0002890
hsa-miR-30d-5p	MIMAT0000245		hsa-miR-328-3p	MIMAT0000752		hsa-miR-331-3p	MIMAT0000760		hsa-miR-328-3p	MIMAT0000752		hsa-miR-29a-3p	MIMAT0000086
hsa-miR-30e-3p	MIMAT0000693		hsa-miR-330-5p	MIMAT0004693		hsa-miR-335-5p	MIMAT0000765		hsa-miR-330-5p	MIMAT0004693		hsa-miR-29a-5p	MIMAT0004503
hsa-miR-320b	MIMAT0005792		hsa-miR-331-3p	MIMAT0000760		hsa-miR-338-3p	MIMAT0000763		hsa-miR-331-3p	MIMAT0000760		hsa-miR-29b-2-5p	MIMAT0004515
hsa-miR-324-3p	MIMAT0000762		hsa-miR-335-5p	MIMAT0000765		hsa-miR-339-3p	MIMAT0004702		hsa-miR-335-5p	MIMAT0000765		hsa-miR-29b-3p	MIMAT0000100
hsa-miR-324-5p	MIMAT0000761		hsa-miR-338-3p	MIMAT0000763		hsa-miR-339-5p	MIMAT0000764		hsa-miR-338-3p	MIMAT0000763		hsa-miR-29c-3p	MIMAT0000681
hsa-miR-32-5p	MIMAT0000090		hsa-miR-339-3p	MIMAT0004702		hsa-miR-33a-5p	MIMAT0000091		hsa-miR-339-3p	MIMAT0004702		hsa-miR-29c-5p	MIMAT0004673
hsa-miR-326	MIMAT0000756		hsa-miR-339-5p	MIMAT0000764		hsa-miR-33b-5p	MIMAT0003301		hsa-miR-339-5p	MIMAT0000764		hsa-miR-301a-3p	MIMAT0000688
hsa-miR-328-3p	MIMAT0000752		hsa-miR-33a-5p	MIMAT0000091		hsa-miR-340-3p	MIMAT0000750		hsa-miR-33a-5p	MIMAT0000091		hsa-miR-301b	MIMAT0004958
hsa-miR-330-5p	MIMAT0004693		hsa-miR-33b-5p	MIMAT0003301		hsa-miR-34a-5p	MIMAT0000255		hsa-miR-33b-5p	MIMAT0003301		hsa-miR-30a-5p	MIMAT0000087
hsa-miR-331-3p	MIMAT0000760		hsa-miR-340-3p	MIMAT0000750		hsa-miR-361-3p	MIMAT0004682		hsa-miR-340-3p	MIMAT0000750		hsa-miR-30b-5p	MIMAT0000420
hsa-miR-335-5p	MIMAT0000765		hsa-miR-34a-5p	MIMAT0000255		hsa-miR-370-3p	MIMAT0000722		hsa-miR-34a-5p	MIMAT0000255		hsa-miR-30c-5p	MIMAT0000244
hsa-miR-338-3p	MIMAT0000763		hsa-miR-361-3p	MIMAT0004682		hsa-miR-374a-5p	MIMAT0000727		hsa-miR-361-3p	MIMAT0004682		hsa-miR-30e-3p	MIMAT0000693
hsa-miR-339-3p	MIMAT0004702		hsa-miR-370-3p	MIMAT0000722		hsa-miR-374b-5p	MIMAT0004955		hsa-miR-370-3p	MIMAT0000722		hsa-miR-320a	MIMAT0000510
hsa-miR-339-5p	MIMAT0000764		hsa-miR-374a-5p	MIMAT0000727		hsa-miR-376a-3p	MIMAT0000729		hsa-miR-374a-5p	MIMAT0000727		hsa-miR-324-3p	MIMAT0000762
hsa-miR-33a-5p	MIMAT0000091		hsa-miR-374b-5p	MIMAT0004955		hsa-miR-376b-3p	MIMAT0002172		hsa-miR-374b-5p	MIMAT0004955		hsa-miR-324-5p	MIMAT0000761
hsa-miR-33b-5p	MIMAT0003301		hsa-miR-376a-3p	MIMAT0000729		hsa-miR-376c-3p	MIMAT0000720		hsa-miR-376a-3p	MIMAT0000729		hsa-miR-32-5p	MIMAT0000090
hsa-miR-340-3p	MIMAT0000750		hsa-miR-376b-3p	MIMAT0002172		hsa-miR-377-3p	MIMAT0000730		hsa-miR-376b-3p	MIMAT0002172		hsa-miR-326	MIMAT0000756
hsa-miR-342-3p	MIMAT0000753		hsa-miR-376c-3p	MIMAT0000720		hsa-miR-382-5p	MIMAT0000737		hsa-miR-376c-3p	MIMAT0000720		hsa-miR-328	MIMAT0000752
hsa-miR-342-5p	MIMAT0004694		hsa-miR-377-3p	MIMAT0000730		hsa-miR-409-3p	MIMAT0001639		hsa-miR-377-3p	MIMAT0000730		hsa-miR-329	MIMAT0001629
hsa-miR-34a-5p	MIMAT0000255		hsa-miR-382-5p	MIMAT0000737		hsa-miR-409-5p	MIMAT0001638		hsa-miR-382-5p	MIMAT0000737		hsa-miR-330-5p	MIMAT0004693
hsa-miR-361-3p	MIMAT0004682		hsa-miR-409-3p	MIMAT0001639		hsa-miR-410-3p	MIMAT0002171		hsa-miR-409-3p	MIMAT0001639		hsa-miR-331-3p	MIMAT0000760
hsa-miR-370-3p	MIMAT0000722		hsa-miR-409-5p	MIMAT0001638		hsa-miR-411-3p	MIMAT0004813		hsa-miR-409-5p	MIMAT0001638		hsa-miR-335-5p	MIMAT0000765
hsa-miR-374a-5p	MIMAT0000727		hsa-miR-410-3p	MIMAT0002171		hsa-miR-411-5p	MIMAT0003329		hsa-miR-410-3p	MIMAT0002171		hsa-miR-338-3p	MIMAT0000763
hsa-miR-374b-5p	MIMAT0004955		hsa-miR-411-3p	MIMAT0004813		hsa-miR-423-3p	MIMAT0001340		hsa-miR-411-3p	MIMAT0004813		hsa-miR-339-3p	MIMAT0004702
hsa-miR-376a-3p	MIMAT0000729		hsa-miR-411-5p	MIMAT0003329		hsa-miR-423-5p	MIMAT0004748		hsa-miR-411-5p	MIMAT0003329		hsa-miR-339-5p	MIMAT0000764
hsa-miR-376b-3p	MIMAT0002172		hsa-miR-423-3p	MIMAT0001340		hsa-miR-425-3p	MIMAT0001343		hsa-miR-423-3p	MIMAT0001340		hsa-miR-33a-5p	MIMAT0000091
hsa-miR-376c-3p	MIMAT0000720		hsa-miR-423-5p	MIMAT0004748		hsa-miR-425-5p	MIMAT0003393		hsa-miR-423-5p	MIMAT0004748		hsa-miR-33b-5p	MIMAT0003301
hsa-miR-377-3p	MIMAT0000730		hsa-miR-425-3p	MIMAT0001343		hsa-miR-431-5p	MIMAT0001625		hsa-miR-425-3p	MIMAT0001343		hsa-miR-340-3p	MIMAT0000750
hsa-miR-382-5p	MIMAT0000737		hsa-miR-425-5p	MIMAT0003393		hsa-miR-432-5p	MIMAT0002814		hsa-miR-425-5p	MIMAT0003393		hsa-miR-34a-5p	MIMAT0000255
hsa-miR-409-3p	MIMAT0001639		hsa-miR-431-5p	MIMAT0001625		hsa-miR-433-3p	MIMAT0001627		hsa-miR-431-5p	MIMAT0001625		hsa-miR-361-3p	MIMAT0004682
hsa-miR-409-5p	MIMAT0001638		hsa-miR-432-5p	MIMAT0002814		hsa-miR-451a	MIMAT0001631		hsa-miR-432-5p	MIMAT0002814		hsa-miR-370	MIMAT0000722
hsa-miR-410-3p	MIMAT0002171		hsa-miR-433-3p	MIMAT0001627		hsa-miR-484	MIMAT0002174		hsa-miR-433-3p	MIMAT0001627		hsa-miR-374a-5p	MIMAT0000727
hsa-miR-411-3p	MIMAT0004813		hsa-miR-451a	MIMAT0001631		hsa-miR-486-5p	MIMAT0002177		hsa-miR-451a	MIMAT0001631		hsa-miR-374b-5p	MIMAT0004955
hsa-miR-411-5p	MIMAT0003329		hsa-miR-484	MIMAT0002174		hsa-miR-491-5p	MIMAT0002807		hsa-miR-484	MIMAT0002174		hsa-miR-376a-3p	MIMAT0000729
hsa-miR-423-3p	MIMAT0001340		hsa-miR-486-5p	MIMAT0002177		hsa-miR-496	MIMAT0002818		hsa-miR-486-5p	MIMAT0002177		hsa-miR-376b-3p	MIMAT0002172
hsa-miR-423-5p	MIMAT0004748		hsa-miR-491-5p	MIMAT0002807		hsa-miR-497-5p	MIMAT0002820		hsa-miR-491-5p	MIMAT0002807		hsa-miR-376c-3p	MIMAT0000720
hsa-miR-425-3p	MIMAT0001343		hsa-miR-496	MIMAT0002818		hsa-miR-503-5p	MIMAT0002874		hsa-miR-496	MIMAT0002818		hsa-miR-377-3p	MIMAT0000730
hsa-miR-425-5p	MIMAT0003393		hsa-miR-497-5p	MIMAT0002820		hsa-miR-505-3p	MIMAT0002876		hsa-miR-497-5p	MIMAT0002820		hsa-miR-378a-3p	MIMAT0000732
hsa-miR-431-5p	MIMAT0001625		hsa-miR-503-5p	MIMAT0002874		hsa-miR-505-5p	MIMAT0004776		hsa-miR-503-5p	MIMAT0002874		hsa-miR-382-5p	MIMAT0000737
hsa-miR-432-5p	MIMAT0002814		hsa-miR-505-3p	MIMAT0002876		hsa-miR-532-3p	MIMAT0004780		hsa-miR-505-3p	MIMAT0002876		hsa-miR-409-3p	MIMAT0001639
hsa-miR-433-3p	MIMAT0001627		hsa-miR-505-5p	MIMAT0004776		hsa-miR-532-5p	MIMAT0002888		hsa-miR-505-5p	MIMAT0004776		hsa-miR-409-5p	MIMAT0001638
hsa-miR-451a	MIMAT0001631		hsa-miR-532-3p	MIMAT0004780		hsa-miR-548c-5p	MIMAT0004806		hsa-miR-532-3p	MIMAT0004780		hsa-miR-410	MIMAT0002171
hsa-miR-484	MIMAT0002174		hsa-miR-532-5p	MIMAT0002888		hsa-miR-551b-3p	MIMAT0003233		hsa-miR-532-5p	MIMAT0002888		hsa-miR-411-3p	MIMAT0004813
hsa-miR-486-5p	MIMAT0002177		hsa-miR-548c-5p	MIMAT0004806		hsa-miR-589-5p	MIMAT0004799		hsa-miR-548c-5p	MIMAT0004806		hsa-miR-411-5p	MIMAT0003329
hsa-miR-491-5p	MIMAT0002807		hsa-miR-551b-3p	MIMAT0003233		hsa-miR-590-5p	MIMAT0003258		hsa-miR-551b-3p	MIMAT0003233		hsa-miR-423-3p	MIMAT0001340
hsa-miR-496	MIMAT0002818		hsa-miR-589-5p	MIMAT0004799		hsa-miR-625-3p	MIMAT0004808		hsa-miR-589-5p	MIMAT0004799		hsa-miR-423-5p	MIMAT0004748
hsa-miR-497-5p	MIMAT0002820		hsa-miR-590-5p	MIMAT0003258		hsa-miR-629-5p	MIMAT0004810		hsa-miR-590-5p	MIMAT0003258		hsa-miR-425-3p	MIMAT0001343
hsa-miR-502-3p	MIMAT0004775		hsa-miR-625-3p	MIMAT0004808		hsa-miR-652-3p	MIMAT0003322		hsa-miR-625-3p	MIMAT0004808		hsa-miR-425-5p	MIMAT0003393
hsa-miR-503-5p	MIMAT0002874		hsa-miR-629-5p	MIMAT0004810		hsa-miR-744-5p	MIMAT0004945		hsa-miR-629-5p	MIMAT0004810		hsa-miR-431-5p	MIMAT0001625
hsa-miR-505-3p	MIMAT0002876		hsa-miR-652-3p	MIMAT0003322		hsa-miR-766-3p	MIMAT0003888		hsa-miR-652-3p	MIMAT0003322		hsa-miR-432-5p	MIMAT0002814
hsa-miR-505-5p	MIMAT0004776		hsa-miR-744-5p	MIMAT0004945		hsa-miR-889-3p	MIMAT0004921		hsa-miR-744-5p	MIMAT0004945		hsa-miR-433	MIMAT0001627
hsa-miR-532-3p	MIMAT0004780		hsa-miR-766-3p	MIMAT0003888		hsa-miR-92a-3p	MIMAT0000092		hsa-miR-766-3p	MIMAT0003888		hsa-miR-451a	MIMAT0001631
hsa-miR-532-5p	MIMAT0002888		hsa-miR-889-3p	MIMAT0004921		hsa-miR-92b-3p	MIMAT0003218		hsa-miR-889-3p	MIMAT0004921		hsa-miR-484	MIMAT0002174
hsa-miR-548c-5p	MIMAT0004806		hsa-miR-92a-3p	MIMAT0000092		hsa-miR-93-3p	MIMAT0004509		hsa-miR-92a-3p	MIMAT0000092		hsa-miR-486-5p	MIMAT0002177
hsa-miR-551b-3p	MIMAT0003233		hsa-miR-92b-3p	MIMAT0003218		hsa-miR-93-5p	MIMAT0000093		hsa-miR-92b-3p	MIMAT0003218		hsa-miR-491-5p	MIMAT0002807
hsa-miR-589-5p	MIMAT0004799		hsa-miR-93-3p	MIMAT0004509		hsa-miR-940	MIMAT0004983		hsa-miR-93-3p	MIMAT0004509		hsa-miR-496	MIMAT0002818
hsa-miR-590-5p	MIMAT0003258		hsa-miR-93-5p	MIMAT0000093		hsa-miR-98-5p	MIMAT0000096		hsa-miR-93-5p	MIMAT0000093		hsa-miR-497-5p	MIMAT0002820
hsa-miR-625-3p	MIMAT0004808		hsa-miR-940	MIMAT0004983					hsa-miR-940	MIMAT0004983		hsa-miR-503-5p	MIMAT0002874
hsa-miR-629-5p	MIMAT0004810		hsa-miR-98-5p	MIMAT0000096					hsa-miR-98-5p	MIMAT0000096		hsa-miR-505-3p	MIMAT0002876
hsa-miR-652-3p	MIMAT0003322											hsa-miR-505-5p	MIMAT0004776
hsa-miR-744-5p	MIMAT0004945											hsa-miR-532-3p	MIMAT0004780
hsa-miR-766-3p	MIMAT0003888											hsa-miR-532-5p	MIMAT0002888
hsa-miR-889-3p	MIMAT0004921											hsa-miR-548c-5p	MIMAT0004806
hsa-miR-92a-3p	MIMAT0000092											hsa-miR-551b-3p	MIMAT0003233
hsa-miR-92b-3p	MIMAT0003218											hsa-miR-589-3p	MIMAT0003256
hsa-miR-93-3p	MIMAT0004509											hsa-miR-589-5p	MIMAT0004799
hsa-miR-93-5p	MIMAT0000093											hsa-miR-590-5p	MIMAT0003258
hsa-miR-940	MIMAT0004983											hsa-miR-625-3p	MIMAT0004808
hsa-miR-98-5p	MIMAT0000096											hsa-miR-628-3p	MIMAT0003297
												hsa-miR-629-5p	MIMAT0004810
												hsa-miR-652-3p	MIMAT0003322
												hsa-miR-744-5p	MIMAT0004945
												hsa-miR-766-3p	MIMAT0003888
												hsa-miR-889	MIMAT0004921
												hsa-miR-92a-3p	MIMAT0000092
												hsa-miR-92b-3p	MIMAT0003218
												hsa-miR-93-3p	MIMAT0004509
												hsa-miR-93-5p	MIMAT0000093
												hsa-miR-940	MIMAT0004983
												hsa-miR-98-5p	MIMAT0000096
												hsa-miR-99b-5p	MIMAT0000689

## Sheet: Table S2
Table S2: Clinicopathological data and tumor characteristics of the validation cohorts (REST)
		Belgian-recruitment site (n = 169)		Rwandan-recruitment site (n = 45)
		Primary breast cancers (n = 88)	Healthy Women (n=81)	Primary breast cancers (n = 27)	Healthy Women (n=18)
Median age (range) (y)		61 (27-87)	55 (32-74)	42 (16- 70)	31 (12-70)
Estrogen receptor [n (%)]
	NA	0		12 (44,4)
	positive	77 (87,5)		11 (40,7)
	negative	11 (12,5)		4 (14,8)
HER2 [n (%)]
	NA	0 (0)		21 (77,8)
	positive	13 (14,8)		2 (7,4)
	negative	75 (85,2)		4 (14,8)
Molecular subtype [n (%)]
	NA	0 (0)		21 (77.8)
	1=ER+/HER2-	65 (73,9)		4 (14,8)
	2=ER+/HER2+	12 (13,6)		0 (0)
	3=ER-/HER2+	1 (1,1)		2 (7,4)
	4=TN	10 (11,4)		0 (0)
Lymph node involvement [n (%)]
	NA	0 (0)		15 (55,6)
	positive	38 (43,2)		9 (33,3)
	negative	50 (56,8)		3 (11,1)
Stage [n (%)]
	NA	1 (1,1)		9 (33.3)
	1	33 (37,5)		2 (7,4)
	2	35 (39,8)		4 (14,8)
	3	19 (21,6)		12 (44,4)
Histologic subtype [n (%)]
	NA	0 (0)		6 (22.2)
	IDC	73 (83,0)		19 (70,4)
	ILC	11 (12,5)		0 (0)
	other	4 (4,5)		2 (7,4)

## Sheet: Table S3
Table S3 : Summary of the datasets used for Random Forest procedures in the study
2.3 Evaluation of the performances of the breast cancer diagnostic tool described by P. Frères et al. (2016) on Rwandan cohorts
Figure 1 A, B	Design dataset		Validation dataset 1		Validation dataset 2
	Cohort Names	MATCHED-BE	Cohort Names	REST-BE	Cohort Names	MATCHED-RW + REST-RW
	Total Samples number	110	Total Samples number	169	Total Samples number	155
	Number of breast cancers	55	Number of breast cancers	88	Number of breast cancers	82
	Number of healthy women	55	Number of healthy women	81	Number of healthy women	73
	Recruitment site	BE	Recruitment site	BE	Recruitment site	RW
	number of miRNA	165 (List2 in Table S1)	number of miRNA	165 (List2 in Table S1)	number of miRNA	165 (List2 in Table S1)
	normalisation	50 most expressed miRNA	normalisation	50 most expressed miRNA	normalisation	50 most expressed miRNA
Figure 1 C, D	Design dataset		Validation dataset 1		Validation dataset 2
	Cohort Names	MATCHED-RW	Cohort Names	REST-RW	Cohort Names	MATCHED-BE + REST-BE
	Total Samples number	110	Total Samples number	45	Total Samples number	279
	Number of breast cancers	55	Number of breast cancers	27	Number of breast cancers	143
	Number of healthy women	55	Number of healthy women	18	Number of healthy women	136
	Recruitment site	RW	Recruitment site	RW	Recruitment site	BE
	number of miRNA	165 (List2 in Table S1)	number of miRNA	165 (List2 in Table S1)	number of miRNA	165 (List2 in Table S1)
	normalisation	50 most expressed miRNA	normalisation	50 most expressed miRNA	normalisation	50 most expressed miRNA
2.4 The profile of circulating microRNA levels are different in the Belgian and Rwandan recruitment sites.
Figure 2	Dataset
	Cohort Names	MATCHED-BE + MATCHED-RW
	Total Samples number	220
	Number of breast cancers	110
	Number of healthy women	110
	Recruitment site	BE + RW
	number of miRNA	165 (List2 in Table S1)
	normalisation	50 most expressed miRNA
2.5 Defining new signatures able to discriminate patients from healthy women in both recruitment sites.
Figure 3	Design dataset		Validation dataset 1
	Cohort Names	MATCHED-BE + MATCHED-RW	Cohort Names	REST-BE + REST-RW
	Total Samples number	220	Total Samples number	214
	Number of breast cancers	110	Number of breast cancers	115
	Number of healthy women	110	Number of healthy women	99
	Recruitment site	BE and RW	Recruitment site	BE and RW
	number of miRNA	163 (List3 in Table S1)	number of miRNA	163 (List3 in Table S1)
	normalisation	50 most expressed miRNA	normalisation	50 most expressed miRNA
2.6 Defining new signatures able to discriminate patients from healthy women in Rwanda only.
Figure 4	Design dataset		Validation dataset 1		Validation dataset 2
	Cohort Names	MATCHED-RW	Cohort Names	REST-RW	Cohort Names	MATCHED-BE + REST-BE
	Total Samples number	110	Total Samples number	45	Total Samples number	279
	Number of breast cancers	55	Number of breast cancers	27	Number of breast cancers	143
	Number of healthy women	55	Number of healthy women	18	Number of healthy women	136
	Recruitment site	RW	Recruitment site	RW	Recruitment site	BE
	number of miRNA	175 (List1 in Table S1)	number of miRNA	175 (List1 in Table S1)	number of miRNA	165 (List4 in Table S1)
	normalisation	50 most expressed miRNA	normalisation	50 most expressed miRNA	normalisation	50 most expressed miRNA

## Sheet: Table S4
Table S4 : AUC performances of the 8 miR signatures and 12 alternative circulating miRNA signatures established in Frères et al. (2016) study on cohorts of Rwandan or Belgian origin
- heterogeneous origin for design and validation dataset.
	Signature_component _names	Signature_component_ accession_number	AUC.Freres_2016	AUC.MATCHED_TEST-BE	AUC.REST -BE	AUC.(MATCHED+REST)-RW	AUC.MATCHED_TEST-RW	AUC.REST -RW	AUC.(MATCHED+REST)-BE
8 miRNA Signature	hsa-miR-16-5p + hsa-let-7d-5p + hsa-miR-103a-3p + hsa-miR-107 + hsa-miR-148a-3p + hsa-let-7i-5p + hsa-miR-19b-3p + hsa-miR-22-5p	MIMAT0000065 + MIMAT0000069 + MIMAT0000074 + MIMAT0000101 + MIMAT0000104 + MIMAT0000243 + MIMAT0000415 + MIMAT0004495	0.7961	0.837104	0.801457	0.43155	0.573095	0.61804	0.357513
Signature_1	hsa-let-7d-5p + hsa-miR-16-5p + hsa-miR-103a-3p + hsa-miR-199a-5p	MIMAT0000065 + MIMAT0000069 + MIMAT0000101 + MIMAT0000231	0.7492	0.727988	0.782467	0.453249	0.597738	0.612114	0.528537
Signature_2	hsa-let-7d-5p + hsa-miR-16-5p + hsa-miR-103a-3p + hsa-miR-22-3p + hsa-miR-30b-5p	MIMAT0000065 + MIMAT0000069 + MIMAT0000077 + MIMAT0000101 + MIMAT0000420	0.7642	0.784226	0.756791	0.491365	0.817429	0.682485	0.343844
Signature_3	hsa-let-7d-5p + hsa-miR-32-5p + hsa-miR-199a-5p + hsa-miR-142-3p + hsa-miR-22-5p	MIMAT0000065 + MIMAT0000090 + MIMAT0000231 + MIMAT0000434 + MIMAT0004495	0.7839	0.798679	0.808494	0.462391	0.737577	0.424033	0.446876
Signature_4	hsa-let-7d-5p + hsa-miR-148a-3p + hsa-let-7i-5p + hsa-miR-199a-5p + hsa-miR-451a	MIMAT0000065 + MIMAT0000231 + MIMAT0000243 + MIMAT0000415 + MIMAT0001631	0.7643	0.782557	0.759613	0.498941	0.81	0.668549	0.306419
Signature_5	hsa-let-7d-5p + hsa-miR-148a-3p + hsa-let-7f-1-3p + hsa-miR-199a-5p + hsa-miR-32-5p	MIMAT0000065 + MIMAT0000090 + MIMAT0000231 + MIMAT0000243 + MIMAT0004486	0.7874	0.77028	0.788833	0.493352	0.787214	0.712742	0.285173
Signature_6	hsa-miR-16-5p + hsa-let-7d-5p + hsa-miR-103a-3p + hsa-miR-148a-3p + hsa-let-7f-1-3p + hsa-miR-32-5p	MIMAT0000065 + MIMAT0000069 + MIMAT0000090 + MIMAT0000101 + MIMAT0000243 + MIMAT0004486	0.7765	0.843381	0.7801	0.502275	0.743065	0.584686	0.502337
Signature_7	hsa-miR-16-5p + hsa-let-7d-5p + hsa-let-7i-5p + hsa-miR-19a-3p + hsa-let-7f-1-3p + hsa-miR-1-3p	MIMAT0000065 + MIMAT0000069 + MIMAT0000073 + MIMAT0000415 + MIMAT0000416 + MIMAT0004486	0.7671	0.787304	0.74854	0.456734	0.799369	0.663148	0.481334
Signature_8	hsa-miR-16-5p + hsa-let-7i-5p + hsa-miR-19a-3p + hsa-miR-451a + hsa-miR-19b-3p + hsa-miR-32-5p	MIMAT0000069 + MIMAT0000073 + MIMAT0000074 + MIMAT0000090 + MIMAT0000415 + MIMAT0001631	0.7522	0.757667	0.729366	0.504978	0.71406	0.679882	0.444342
Signature_9	hsa-miR-16-5p + hsa-let-7d-5p + hsa-miR-103a-3p + hsa-miR-148a-3p + hsa-miR-19a-3p + hsa-miR-199a-5p + hsa-miR-22-3p	MIMAT0000065 + MIMAT0000069 + MIMAT0000073 + MIMAT0000077 + MIMAT0000101 + MIMAT0000231 + MIMAT0000243	0.779	0.809256	0.820512	0.426025	0.796548	0.676626	0.371042
Signature_10	hsa-miR-16-5p + hsa-let-7d-5p + hsa-miR-103a-3p + hsa-miR-20a-5p + hsa-let-7i-5p + hsa-miR-1-3p + hsa-miR-32-5p	MIMAT0000065 + MIMAT0000069 + MIMAT0000075 + MIMAT0000090 + MIMAT0000101 + MIMAT0000415 + MIMAT0000416	0.7808	0.774	0.807118	0.554674	0.707321	0.56465	0.428525
Signature_11	hsa-miR-16-5p + hsa-let-7d-5p + hsa-miR-103a-3p + hsa-miR-148a-3p + hsa-miR-93-5p + hsa-miR-451a + hsa-miR-1-3p + hsa-miR-22-5p	MIMAT0000065 + MIMAT0000069 + MIMAT0000093 + MIMAT0000101 + MIMAT0000243 + MIMAT0000416 + MIMAT0001631 + MIMAT0004495	0.7876	0.854833	0.80184	0.411652	0.62256	0.65321	0.322064
Signature_12	hsa-miR-16-5p + hsa-let-7d-5p + hsa-miR-103a-3p + hsa-miR-20a-5p + hsa-let-7f-1-3p + hsa-miR-30b-5p + hsa-miR-590-5p + hsa-miR-22-3p	MIMAT0000065 + MIMAT0000069 + MIMAT0000075 + MIMAT0000077 + MIMAT0000101 + MIMAT0000420 + MIMAT0003258 + MIMAT0004486	0.7574	0.770548	0.791385	0.540692	0.572351	0.675705	0.542753
AUC.Freres_2016 : AUC of the signatures determined in the Frères et al. 2016 publication (design on Belgian dataset and validation on another Belgian dataset).
AUC.MATCHED_TEST-BE: AUC of the signatures when the models are designed with 90% of a Belgian dataset and validated on the remaining 10% of the same Belgian dataset (not shown in Fig1B)
AUC.REST-BE: AUC of the signatures when the models are designed in a Belgian dataset and validated in another independent Belgian dataset (Fig.1B)
AUC.(MATCHED+REST)-RW: AUC of the signatures when the models are designed in a Belgian dataset and validated in another independent Rwandan dataset (Fig.1B)
AUC.MATCHED_TEST-RW: AUC of the signatures when the models are designed with 90% of a Rwandan dataset and validated on the remaining 10% of the same Rwandan dataset (not shown in Fig1D).
AUC.REST-RW:AUC of the signatures when the models are designed in a Rwandan dataset and validated in another independent Rwandan dataset (Fig.1D)
AUC.(MATCHED+REST)-BE: AUC of the signatures when the models are designed in a Rwandan dataset and validated in another independent Belgian dataset (Fig.1D)

## Sheet: Table S5
Table S5 : AUC of diagnostic circulating miRNA signatures designed on dataset containing mixed sites recruited patients and validated on independent dataset also containing mixed sites recruited patients
Signature_ID	Signature_miRNA_composition	AUC.MATCHED-(RW+BE).TEST	SD.MATCHED-(RW+BE).TEST	AUC.REST-(BE+RW)	SD.REST-(BE+RW)	AUC.REST-BE	SD.REST-BE	AUC.REST.RW	SD.REST.RW
1	MIMAT0004983, MIMAT0000414, MIMAT0000415, MIMAT0000449, MIMAT0000090, MIMAT0004776, MIMAT0001631, MIMAT0000103, MIMAT0000646	0.849768	0.0607157	0.688223	0.0194696	0.388721	0.0133834	0.522665	0.0331826
2	MIMAT0004983, MIMAT0000244, MIMAT0000415, MIMAT0000449, MIMAT0000090, MIMAT0004776, MIMAT0001631, MIMAT0000103, MIMAT0000646	0.850596	0.0744072	0.669046	0.0140637	0.368744	0.0211985	0.362027	0.047248
3	MIMAT0004983, MIMAT0000414, MIMAT0000415, MIMAT0000449, MIMAT0000090, MIMAT0001631, MIMAT0000103, MIMAT0000646	0.848176	0.0601361	0.694758	0.0152062	0.385788	0.0150741	0.498035	0.027596
4	MIMAT0004983, MIMAT0000414, MIMAT0000244, MIMAT0000415, MIMAT0000449, MIMAT0000090, MIMAT0001631, MIMAT0000103, MIMAT0000646	0.849616	0.0607444	0.669678	0.0180424	0.335508	0.0260774	0.406579	0.0496256
5	MIMAT0004983, MIMAT0000414, MIMAT0000244, MIMAT0000415, MIMAT0000449, MIMAT0000090, MIMAT0004776, MIMAT0001631, MIMAT0000103, MIMAT0000646	0.848685	0.0703106	0.676534	0.0179376	0.344932	0.0193098	0.398318	0.0511293
6	MIMAT0004983, MIMAT0000414, MIMAT0000415, MIMAT0000449, MIMAT0000090, MIMAT0004776, MIMAT0000103, MIMAT0000646	0.84892	0.0569161	0.684071	0.0188778	0.382295	0.0135182	0.524295	0.0265904
7	MIMAT0004983, MIMAT0000244, MIMAT0000415, MIMAT0000449, MIMAT0000090, MIMAT0004776, MIMAT0000103, MIMAT0000646	0.848229	0.0744935	0.677756	0.0137774	0.37946	0.0233673	0.405751	0.0447203
8	MIMAT0004983, MIMAT0000415, MIMAT0000449, MIMAT0000090, MIMAT0004776, MIMAT0001631, MIMAT0000103, MIMAT0000646	0.847019	0.0726507	0.698078	0.0110849	0.407702	0.0252976	0.446142	0.05157
9	MIMAT0004983, MIMAT0000414, MIMAT0000244, MIMAT0000415, MIMAT0000449, MIMAT0000090, MIMAT0004776, MIMAT0001631, MIMAT0000103	0.844476	0.0762595	0.664758	0.0169892	0.366936	0.0277431	0.432479	0.0470536
10	MIMAT0004983, MIMAT0000414, MIMAT0000244, MIMAT0000415, MIMAT0000449, MIMAT0000090, MIMAT0001631, MIMAT0000103	0.845115	0.0537741	0.660999	0.0153765	0.364698	0.0330824	0.415175	0.0429206
11	MIMAT0004983, MIMAT0000062, MIMAT0000415, MIMAT0000449, MIMAT0000090, MIMAT0004776, MIMAT0001631, MIMAT0000103, MIMAT0000646	0.844038	0.0634782	0.662162	0.0173054	0.406227	0.0184742	0.42232	0.0614694
12	MIMAT0004983, MIMAT0000062, MIMAT0000415, MIMAT0000449, MIMAT0000090, MIMAT0001631, MIMAT0000103, MIMAT0000646	0.843485	0.0643954	0.657143	0.0129743	0.398562	0.0175459	0.420175	0.0521771
13	MIMAT0004983, MIMAT0000062, MIMAT0000415, MIMAT0000449, MIMAT0000090, MIMAT0004776, MIMAT0000103, MIMAT0000646	0.842116	0.0700205	0.662517	0.0157588	0.390814	0.01343	0.437459	0.0465796
14	MIMAT0004983, MIMAT0000062, MIMAT0000244, MIMAT0000415, MIMAT0000449, MIMAT0000090, MIMAT0004776, MIMAT0001631, MIMAT0000103, MIMAT0000646	0.842154	0.0680418	0.659714	0.0154221	0.365565	0.0222758	0.346481	0.0534214
15	MIMAT0004983, MIMAT0000414, MIMAT0000449, MIMAT0000090, MIMAT0004776, MIMAT0000103, MIMAT0000646	0.842178	0.076462	0.641452	0.013271	0.455588	0.014421	0.509583	0.0372112
16	MIMAT0004983, MIMAT0000062, MIMAT0000414, MIMAT0000415, MIMAT0000449, MIMAT0000090, MIMAT0001631, MIMAT0000103, MIMAT0000646	0.842398	0.0631685	0.665572	0.0157326	0.366852	0.0354418	0.454388	0.0573158
17	MIMAT0004983, MIMAT0000244, MIMAT0000415, MIMAT0000449, MIMAT0000090, MIMAT0004776, MIMAT0001631, MIMAT0000103	0.842432	0.0802276	0.658122	0.0119263	0.39686	0.0199817	0.38429	0.0354604
18	MIMAT0004983, MIMAT0000414, MIMAT0000415, MIMAT0000449, MIMAT0000090, MIMAT0004776, MIMAT0001631, MIMAT0000103	0.843855	0.0649818	0.675629	0.0195923	0.396245	0.0190583	0.50195	0.0326951
19	MIMAT0004983, MIMAT0000414, MIMAT0000415, MIMAT0000449, MIMAT0000090, MIMAT0001631, MIMAT0000103	0.843355	0.0641929	0.67247	0.0159354	0.395013	0.0228083	0.492088	0.0279111
20	MIMAT0004983, MIMAT0000062, MIMAT0000415, MIMAT0000449, MIMAT0000090, MIMAT0000103, MIMAT0000646	0.840094	0.0662551	0.640247	0.0126879	0.385102	0.0179623	0.451235	0.0517799
21	MIMAT0004983, MIMAT0000414, MIMAT0000244, MIMAT0000415, MIMAT0000449, MIMAT0000090, MIMAT0004776, MIMAT0000103, MIMAT0000646	0.844247	0.0669247	0.678846	0.0193982	0.365216	0.0237403	0.449342	0.0494405
22	MIMAT0004983, MIMAT0000414, MIMAT0000244, MIMAT0000415, MIMAT0000090, MIMAT0004776, MIMAT0001631, MIMAT0000103, MIMAT0000646	0.842367	0.0748643	0.672175	0.0143177	0.271801	0.0252902	0.424959	0.0218994
23	MIMAT0004983, MIMAT0000062, MIMAT0000414, MIMAT0000415, MIMAT0000449, MIMAT0000090, MIMAT0004776, MIMAT0001631, MIMAT0000103, MIMAT0000646	0.839038	0.0701522	0.667805	0.019978	0.379274	0.028753	0.45321	0.0566236
24	MIMAT0004983, MIMAT0000414, MIMAT0000244, MIMAT0000415, MIMAT0000449, MIMAT0000090, MIMAT0004776, MIMAT0000103	0.839702	0.0760112	0.672969	0.0182489	0.398103	0.0313007	0.487479	0.0423758
25	MIMAT0004983, MIMAT0000062, MIMAT0000244, MIMAT0000415, MIMAT0000449, MIMAT0000090, MIMAT0001631, MIMAT0000103, MIMAT0000646	0.839992	0.0677094	0.646356	0.0142028	0.364027	0.0296841	0.356698	0.0582189
26	MIMAT0004983, MIMAT0000244, MIMAT0000415, MIMAT0000449, MIMAT0000090, MIMAT0001631, MIMAT0000103, MIMAT0000646	0.838853	0.0728007	0.657807	0.0110967	0.368197	0.0147194	0.36125	0.0530074
27	MIMAT0004983, MIMAT0000414, MIMAT0000415, MIMAT0000090, MIMAT0004776, MIMAT0001631, MIMAT0000103, MIMAT0000646	0.838007	0.0732539	0.675803	0.0164068	0.338212	0.03304	0.509635	0.0253071
28	MIMAT0004983, MIMAT0000062, MIMAT0000414, MIMAT0000244, MIMAT0000415, MIMAT0000449, MIMAT0000090, MIMAT0001631, MIMAT0000103, MIMAT0000646	0.837015	0.0606918	0.66255	0.01641	0.341288	0.0436804	0.384558	0.0634668
29	MIMAT0004983, MIMAT0000062, MIMAT0000244, MIMAT0000415, MIMAT0000449, MIMAT0000090, MIMAT0001631, MIMAT0000103	0.837918	0.0651729	0.63788	0.0108352	0.398684	0.0345478	0.372361	0.0461241
30	MIMAT0004983, MIMAT0000414, MIMAT0000415, MIMAT0000090, MIMAT0004776, MIMAT0000103, MIMAT0000646	0.838046	0.0682993	0.670673	0.017262	0.333251	0.0251593	0.515705	0.0337574
31	MIMAT0004983, MIMAT0000244, MIMAT0000449, MIMAT0000090, MIMAT0004776, MIMAT0000103, MIMAT0000646	0.838751	0.0785172	0.653599	0.00918192	0.385508	0.00951649	0.362022	0.0464044
32	MIMAT0004983, MIMAT0000062, MIMAT0000244, MIMAT0000415, MIMAT0000449, MIMAT0000090, MIMAT0004776, MIMAT0000103, MIMAT0000646	0.836597	0.0701909	0.657156	0.0157164	0.373078	0.0251267	0.378899	0.0620762
33	MIMAT0004983, MIMAT0000244, MIMAT0000415, MIMAT0000449, MIMAT0000090, MIMAT0001631, MIMAT0000103	0.837306	0.0597814	0.630377	0.00978276	0.411057	0.0168093	0.38626	0.0407474
34	MIMAT0004983, MIMAT0000415, MIMAT0000449, MIMAT0000090, MIMAT0001631, MIMAT0000103, MIMAT0000646	0.83508	0.0750208	0.675002	0.00993811	0.411885	0.0212376	0.442325	0.0535149
35	MIMAT0004983, MIMAT0000062, MIMAT0000244, MIMAT0000415, MIMAT0000449, MIMAT0000090, MIMAT0000103, MIMAT0000646	0.834692	0.0648592	0.651259	0.0138125	0.360587	0.0339022	0.386728	0.051531
36	MIMAT0004983, MIMAT0000414, MIMAT0000090, MIMAT0004776, MIMAT0000103, MIMAT0000646	0.834781	0.0789501	0.635207	0.011179	0.578515	0.00850762	0.429609	0.0453751
37	MIMAT0004983, MIMAT0000062, MIMAT0000449, MIMAT0000090, MIMAT0004776, MIMAT0001631, MIMAT0000103, MIMAT0000646	0.834178	0.0810396	0.635744	0.0140151	0.431374	0.0152504	0.350201	0.0695087
38	MIMAT0004983, MIMAT0000244, MIMAT0000449, MIMAT0000090, MIMAT0004776, MIMAT0001631, MIMAT0000103, MIMAT0000646	0.833941	0.0798421	0.651613	0.00961855	0.375431	0.0069176	0.32323	0.0417799
39	MIMAT0004983, MIMAT0000449, MIMAT0000090, MIMAT0004776, MIMAT0001631, MIMAT0000103, MIMAT0000646	0.834598	0.0796631	0.65057	0.0114597	0.430989	0.0136909	0.402058	0.0729857
40	MIMAT0004983, MIMAT0000415, MIMAT0000449, MIMAT0000090, MIMAT0004776, MIMAT0000103, MIMAT0000646	0.834598	0.0881362	0.684316	0.0131802	0.402246	0.0251203	0.473668	0.0543272
41	MIMAT0004983, MIMAT0000062, MIMAT0000415, MIMAT0000449, MIMAT0000090, MIMAT0001631, MIMAT0000103	0.835897	0.0653398	0.635627	0.0106381	0.425263	0.0262125	0.394697	0.071986
42	MIMAT0000244, MIMAT0000415, MIMAT0000449, MIMAT0000090, MIMAT0004776, MIMAT0000103, MIMAT0000646	0.832861	0.0657901	0.6951	0.0148051	0.396288	0.0323771	0.385201	0.0434547
43	MIMAT0004983, MIMAT0000062, MIMAT0000414, MIMAT0000449, MIMAT0000090, MIMAT0001631, MIMAT0000103, MIMAT0000646	0.834366	0.0729848	0.638713	0.0130765	0.441515	0.0106062	0.447521	0.0586075
44	MIMAT0004983, MIMAT0000414, MIMAT0000415, MIMAT0000090, MIMAT0001631, MIMAT0000103, MIMAT0000646	0.833686	0.0667313	0.680634	0.0135829	0.339492	0.026984	0.501708	0.0258205
45	MIMAT0004983, MIMAT0000449, MIMAT0000090, MIMAT0004776, MIMAT0000103, MIMAT0000646	0.832199	0.100824	0.643394	0.0107377	0.435305	0.0146075	0.449969	0.0680222
46	MIMAT0004983, MIMAT0000062, MIMAT0000414, MIMAT0000415, MIMAT0000449, MIMAT0000090, MIMAT0001631, MIMAT0000103	0.831489	0.0660756	0.662726	0.0146759	0.379806	0.039985	0.440787	0.0568298
47	MIMAT0004983, MIMAT0000062, MIMAT0000449, MIMAT0000090, MIMAT0004776, MIMAT0000103, MIMAT0000646	0.833434	0.0837739	0.620801	0.0141743	0.434558	0.0138212	0.397397	0.0582607
48	MIMAT0004983, MIMAT0000414, MIMAT0000244, MIMAT0000449, MIMAT0000090, MIMAT0001631, MIMAT0000103, MIMAT0000646	0.831224	0.0793171	0.645997	0.0135954	0.365831	0.0138298	0.352341	0.038124
49	MIMAT0004983, MIMAT0000414, MIMAT0000449, MIMAT0000090, MIMAT0001631, MIMAT0000103, MIMAT0000646	0.829908	0.0839412	0.649793	0.0137368	0.448871	0.00813692	0.471615	0.0346808
50	MIMAT0004983, MIMAT0000414, MIMAT0000449, MIMAT0000090, MIMAT0004776, MIMAT0001631, MIMAT0000103, MIMAT0000646	0.832767	0.0837807	0.647013	0.0135665	0.449314	0.013309	0.477505	0.0421008
51	MIMAT0004983, MIMAT0000062, MIMAT0000414, MIMAT0000415, MIMAT0000449, MIMAT0000090, MIMAT0004776, MIMAT0000103, MIMAT0000646	0.830478	0.0690025	0.658485	0.019	0.368788	0.0311597	0.463704	0.0581412
52	MIMAT0004983, MIMAT0000414, MIMAT0000415, MIMAT0000449, MIMAT0000090, MIMAT0000103, MIMAT0000646	0.831807	0.0566601	0.68902	0.0161685	0.37136	0.0211693	0.521687	0.0263314
53	MIMAT0004983, MIMAT0000414, MIMAT0000244, MIMAT0000415, MIMAT0000449, MIMAT0000090, MIMAT0000103, MIMAT0000646	0.830832	0.0542409	0.67878	0.018024	0.352641	0.0272073	0.435561	0.040855
54	MIMAT0004983, MIMAT0000414, MIMAT0000415, MIMAT0000449, MIMAT0001631, MIMAT0000103, MIMAT0000646	0.830864	0.064879	0.677654	0.0127959	0.347852	0.0212703	0.569558	0.0280334
55	MIMAT0004983, MIMAT0000414, MIMAT0000244, MIMAT0000415, MIMAT0000449, MIMAT0004776, MIMAT0001631, MIMAT0000103, MIMAT0000646	0.832066	0.0672053	0.669062	0.016938	0.307646	0.0259371	0.444635	0.0463909
56	MIMAT0004983, MIMAT0000244, MIMAT0000415, MIMAT0000090, MIMAT0004776, MIMAT0001631, MIMAT0000103, MIMAT0000646	0.830963	0.0859455	0.669801	0.011277	0.302876	0.0306925	0.441106	0.0285958
57	MIMAT0004983, MIMAT0000064, MIMAT0000414, MIMAT0000244, MIMAT0000415, MIMAT0000449, MIMAT0000090, MIMAT0001631, MIMAT0000103, MIMAT0000646	0.831093	0.0602409	0.666572	0.0181827	0.329226	0.0212898	0.394131	0.0615364
58	MIMAT0004983, MIMAT0000415, MIMAT0000449, MIMAT0000090, MIMAT0004776, MIMAT0001631, MIMAT0000646	0.828606	0.0678163	0.698477	0.0119769	0.415589	0.0307308	0.445051	0.0543249
59	MIMAT0004983, MIMAT0000414, MIMAT0000415, MIMAT0000449, MIMAT0000090, MIMAT0004776, MIMAT0000451, MIMAT0001631, MIMAT0000103, MIMAT0000646	0.830898	0.0591367	0.673667	0.015363	0.446205	0.0206716	0.291373	0.0129848
60	MIMAT0004983, MIMAT0000062, MIMAT0000415, MIMAT0000449, MIMAT0000090, MIMAT0004776, MIMAT0001631, MIMAT0000103	0.830571	0.071997	0.653186	0.0158962	0.425021	0.0258564	0.40481	0.0548989
61	MIMAT0004983, MIMAT0000415, MIMAT0000449, MIMAT0004776, MIMAT0001631, MIMAT0000103, MIMAT0000646	0.829593	0.0760063	0.684973	0.00984082	0.401981	0.0221769	0.49286	0.0563717
62	MIMAT0004983, MIMAT0000414, MIMAT0000415, MIMAT0000449, MIMAT0000090, MIMAT0004776, MIMAT0001631, MIMAT0000646	0.829351	0.0555626	0.686921	0.0188639	0.39953	0.0167706	0.499357	0.0329671
63	MIMAT0004983, MIMAT0000414, MIMAT0000244, MIMAT0000415, MIMAT0000090, MIMAT0004776, MIMAT0000103, MIMAT0000646	0.830107	0.0726303	0.678913	0.0160738	0.287331	0.0325677	0.437958	0.026776
64	MIMAT0004983, MIMAT0000244, MIMAT0000415, MIMAT0000449, MIMAT0000090, MIMAT0004776, MIMAT0000103	0.828463	0.0791891	0.660183	0.0129032	0.423184	0.0206145	0.457958	0.0389194
65	MIMAT0004983, MIMAT0000414, MIMAT0000244, MIMAT0000449, MIMAT0000090, MIMAT0004776, MIMAT0000103, MIMAT0000646	0.82757	0.0842673	0.657775	0.0140855	0.391566	0.0139099	0.39216	0.0455561
66	MIMAT0004983, MIMAT0000062, MIMAT0000414, MIMAT0000415, MIMAT0000090, MIMAT0001631, MIMAT0000103, MIMAT0000646	0.829164	0.0765647	0.670076	0.0130756	0.344661	0.0594225	0.450514	0.0399426
67	MIMAT0004983, MIMAT0000062, MIMAT0000414, MIMAT0000244, MIMAT0000415, MIMAT0000449, MIMAT0000090, MIMAT0001631, MIMAT0000103	0.829303	0.0541722	0.654563	0.0152615	0.375009	0.0624446	0.403287	0.0643357
68	MIMAT0004983, MIMAT0000244, MIMAT0000415, MIMAT0000449, MIMAT0000090, MIMAT0000103	0.826977	0.0585619	0.625708	0.0107904	0.4343	0.0146687	0.436193	0.0372941
69	MIMAT0004983, MIMAT0000414, MIMAT0000244, MIMAT0000415, MIMAT0000090, MIMAT0001631, MIMAT0000103, MIMAT0000646	0.827984	0.0759157	0.67159	0.0136656	0.280604	0.0315854	0.417294	0.0235213
70	MIMAT0004983, MIMAT0000062, MIMAT0000449, MIMAT0000090, MIMAT0001631, MIMAT0000103, MIMAT0000646	0.830113	0.083874	0.617031	0.0141138	0.423741	0.00727314	0.394542	0.0664788
71	MIMAT0004983, MIMAT0000062, MIMAT0000414, MIMAT0000244, MIMAT0000415, MIMAT0000449, MIMAT0000090, MIMAT0004776, MIMAT0001631, MIMAT0000103, MIMAT0000646	0.830073	0.0722511	0.668461	0.0179672	0.346525	0.0353855	0.381893	0.058709
72	MIMAT0004983, MIMAT0000244, MIMAT0000415, MIMAT0000449, MIMAT0000090, MIMAT0004776, MIMAT0000451, MIMAT0001631, MIMAT0000103, MIMAT0000646	0.828001	0.0812431	0.658537	0.012219	0.442981	0.022807	0.240658	0.0165236
73	MIMAT0004983, MIMAT0000062, MIMAT0000414, MIMAT0000415, MIMAT0000449, MIMAT0000090, MIMAT0000103, MIMAT0000646	0.830541	0.0681561	0.661463	0.0144079	0.356362	0.0336939	0.468256	0.0498465
74	MIMAT0004983, MIMAT0000062, MIMAT0000415, MIMAT0000449, MIMAT0000090, MIMAT0000103	0.83042	0.0668618	0.616202	0.0119407	0.405508	0.0269266	0.435715	0.0679812
75	MIMAT0004983, MIMAT0000414, MIMAT0000244, MIMAT0000415, MIMAT0000449, MIMAT0004776, MIMAT0001631, MIMAT0000103	0.828761	0.0734818	0.665156	0.0170715	0.324095	0.0328356	0.45251	0.0387244
76	MIMAT0004983, MIMAT0000414, MIMAT0000090, MIMAT0004776, MIMAT0001631, MIMAT0000103, MIMAT0000646	0.828439	0.0825321	0.641802	0.0122535	0.576088	0.00890657	0.428843	0.0345915
77	MIMAT0004983, MIMAT0000414, MIMAT0000244, MIMAT0000090, MIMAT0004776, MIMAT0001631, MIMAT0000103, MIMAT0000646	0.829422	0.0913457	0.657235	0.00974706	0.329471	0.0140738	0.388133	0.0234138
78	MIMAT0004983, MIMAT0000064, MIMAT0000414, MIMAT0000415, MIMAT0000449, MIMAT0000090, MIMAT0004776, MIMAT0001631, MIMAT0000103, MIMAT0000646	0.827903	0.0679061	0.665911	0.0195469	0.383269	0.0144445	0.476199	0.0469845
79	MIMAT0004983, MIMAT0000244, MIMAT0000415, MIMAT0000449, MIMAT0004776, MIMAT0001631, MIMAT0000103, MIMAT0000646	0.828607	0.082731	0.669041	0.0127619	0.356063	0.0196673	0.38535	0.0415498
80	MIMAT0000414, MIMAT0000244, MIMAT0000415, MIMAT0000449, MIMAT0000090, MIMAT0004776, MIMAT0001631, MIMAT0000103, MIMAT0000646	0.830999	0.0639387	0.687761	0.0229836	0.337485	0.0283537	0.382989	0.0411993
81	MIMAT0004983, MIMAT0000415, MIMAT0000449, MIMAT0000090, MIMAT0004776, MIMAT0001631, MIMAT0000103	0.828139	0.085728	0.681838	0.0138044	0.427307	0.0286326	0.45321	0.0447354
82	MIMAT0004983, MIMAT0000414, MIMAT0000244, MIMAT0000449, MIMAT0000090, MIMAT0004776, MIMAT0001631, MIMAT0000103, MIMAT0000646	0.827278	0.0811239	0.646724	0.0129089	0.373523	0.0122535	0.355154	0.0482157
83	MIMAT0004983, MIMAT0000414, MIMAT0000244, MIMAT0000415, MIMAT0000090, MIMAT0004776, MIMAT0001631, MIMAT0000103	0.827819	0.0805987	0.65991	0.0143509	0.30545	0.0485575	0.433781	0.0202765
84	MIMAT0004983, MIMAT0000062, MIMAT0000244, MIMAT0000415, MIMAT0000449, MIMAT0000090, MIMAT0000103	0.82732	0.0648502	0.629789	0.0120118	0.407691	0.0430001	0.411692	0.0495505
85	MIMAT0004983, MIMAT0000415, MIMAT0000449, MIMAT0000090, MIMAT0004776, MIMAT0000451, MIMAT0001631, MIMAT0000103, MIMAT0000646	0.827501	0.0680274	0.670574	0.0121549	0.462591	0.0177584	0.285689	0.0232068
86	MIMAT0000414, MIMAT0000244, MIMAT0000415, MIMAT0000449, MIMAT0000090, MIMAT0001631, MIMAT0000103	0.82807	0.053235	0.670879	0.0210665	0.353694	0.0438235	0.400201	0.0407947
87	MIMAT0004983, MIMAT0000414, MIMAT0000415, MIMAT0000090, MIMAT0004776, MIMAT0001631, MIMAT0000103	0.825097	0.0768305	0.649851	0.0186953	0.364851	0.0479776	0.506199	0.0242765
88	MIMAT0004983, MIMAT0000414, MIMAT0000244, MIMAT0000415, MIMAT0000449, MIMAT0000090, MIMAT0004776, MIMAT0000451, MIMAT0001631, MIMAT0000103, MIMAT0000646	0.826958	0.0676744	0.662958	0.0159397	0.422955	0.0261978	0.251363	0.0233609
89	MIMAT0004983, MIMAT0000415, MIMAT0000090, MIMAT0004776, MIMAT0001631, MIMAT0000103, MIMAT0000646	0.826917	0.0851848	0.669906	0.0123797	0.35304	0.0752452	0.499995	0.0161433
90	MIMAT0004983, MIMAT0000414, MIMAT0000415, MIMAT0000449, MIMAT0004776, MIMAT0001631, MIMAT0000103, MIMAT0000646	0.827076	0.0604463	0.682457	0.0161299	0.360291	0.0214	0.567942	0.0308495
91	MIMAT0004983, MIMAT0000064, MIMAT0000414, MIMAT0000415, MIMAT0000449, MIMAT0000090, MIMAT0001631, MIMAT0000103, MIMAT0000646	0.825054	0.0642434	0.667556	0.0160276	0.3787	0.0161525	0.474455	0.0458905
92	MIMAT0004983, MIMAT0000062, MIMAT0000244, MIMAT0000415, MIMAT0000449, MIMAT0000090, MIMAT0004776, MIMAT0001631, MIMAT0000103	0.826442	0.075044	0.647245	0.0138179	0.403702	0.0293059	0.396332	0.0571629
93	MIMAT0004983, MIMAT0000062, MIMAT0000244, MIMAT0000415, MIMAT0000449, MIMAT0000090, MIMAT0004776, MIMAT0000103	0.825959	0.0777918	0.651022	0.0130608	0.411447	0.0306798	0.427829	0.0485278
94	MIMAT0004983, MIMAT0000062, MIMAT0000414, MIMAT0000449, MIMAT0000090, MIMAT0004776, MIMAT0001631, MIMAT0000103, MIMAT0000646	0.825584	0.075197	0.630062	0.0147047	0.440794	0.0147293	0.435947	0.0709572
95	MIMAT0004983, MIMAT0000414, MIMAT0000244, MIMAT0000415, MIMAT0000090, MIMAT0001631, MIMAT0000103	0.825569	0.0637422	0.646662	0.0117527	0.322289	0.0624753	0.439414	0.0229538
96	MIMAT0004983, MIMAT0000062, MIMAT0000449, MIMAT0000090, MIMAT0000103, MIMAT0000646	0.826179	0.081307	0.596397	0.0140802	0.427791	0.00497603	0.431343	0.0556608
97	MIMAT0004983, MIMAT0000414, MIMAT0000244, MIMAT0000415, MIMAT0000449, MIMAT0000090, MIMAT0000451, MIMAT0001631, MIMAT0000103, MIMAT0000646	0.824773	0.0516447	0.654496	0.0158667	0.407667	0.0294249	0.257166	0.0281398
98	MIMAT0004983, MIMAT0000414, MIMAT0000244, MIMAT0000415, MIMAT0000449, MIMAT0000090, MIMAT0004776, MIMAT0001631, MIMAT0000646	0.825674	0.0642799	0.6778	0.0188183	0.348337	0.0205015	0.381806	0.0544318
99	MIMAT0004983, MIMAT0000062, MIMAT0000415, MIMAT0000449, MIMAT0001631, MIMAT0000103, MIMAT0000646	0.824907	0.0696776	0.640862	0.0134735	0.396467	0.0221171	0.443745	0.0621598
100	MIMAT0000414, MIMAT0000244, MIMAT0000415, MIMAT0000449, MIMAT0000090, MIMAT0004776, MIMAT0001631, MIMAT0000103	0.824419	0.0581728	0.682909	0.0204249	0.34868	0.0347804	0.410802	0.0411045
101	MIMAT0004983, MIMAT0000415, MIMAT0000449, MIMAT0000090, MIMAT0001631, MIMAT0000646	0.823686	0.0735762	0.678343	0.0117588	0.425372	0.0309505	0.428349	0.0612058
102	MIMAT0004983, MIMAT0000062, MIMAT0000415, MIMAT0000449, MIMAT0004776, MIMAT0001631, MIMAT0000103, MIMAT0000646	0.822816	0.068161	0.662392	0.0138177	0.400786	0.0205503	0.447464	0.0589898
103	MIMAT0004983, MIMAT0000244, MIMAT0000415, MIMAT0000449, MIMAT0000090, MIMAT0000103, MIMAT0000646	0.825994	0.0705322	0.655343	0.0118838	0.37997	0.0194884	0.400859	0.0482334
104	MIMAT0004983, MIMAT0000062, MIMAT0000415, MIMAT0000449, MIMAT0000090, MIMAT0004776, MIMAT0000103	0.823089	0.0777142	0.639575	0.0150393	0.406143	0.020768	0.437675	0.056036
105	MIMAT0004983, MIMAT0000062, MIMAT0000414, MIMAT0000244, MIMAT0000415, MIMAT0000449, MIMAT0000090, MIMAT0000103, MIMAT0000646	0.824654	0.058304	0.659065	0.0167986	0.356074	0.0528026	0.419681	0.0666437
106	MIMAT0004983, MIMAT0000062, MIMAT0000414, MIMAT0000244, MIMAT0000415, MIMAT0000449, MIMAT0000090, MIMAT0004776, MIMAT0000103, MIMAT0000646	0.823226	0.0712122	0.665445	0.018104	0.36227	0.0445726	0.412809	0.0645662
107	MIMAT0004983, MIMAT0000062, MIMAT0000244, MIMAT0000415, MIMAT0000090, MIMAT0004776, MIMAT0001631, MIMAT0000103, MIMAT0000646	0.82327	0.0833702	0.660527	0.0130903	0.343841	0.0601324	0.417469	0.0250609
108	MIMAT0004983, MIMAT0000414, MIMAT0000244, MIMAT0000415, MIMAT0000449, MIMAT0000090, MIMAT0000103	0.824274	0.0447041	0.661222	0.0178364	0.398238	0.0427795	0.466327	0.0402097
109	MIMAT0004983, MIMAT0000062, MIMAT0000414, MIMAT0000244, MIMAT0000415, MIMAT0000449, MIMAT0000090, MIMAT0004776, MIMAT0001631, MIMAT0000103	0.822729	0.070778	0.661743	0.0165886	0.374961	0.0502386	0.40911	0.0635305
110	MIMAT0004983, MIMAT0000064, MIMAT0000414, MIMAT0000244, MIMAT0000415, MIMAT0000449, MIMAT0000090, MIMAT0004776, MIMAT0001631, MIMAT0000103, MIMAT0000646	0.824207	0.0668683	0.670567	0.0185907	0.329106	0.0210622	0.389501	0.0584875
111	MIMAT0004983, MIMAT0000062, MIMAT0000414, MIMAT0000415, MIMAT0000449, MIMAT0000090, MIMAT0001631, MIMAT0000646	0.82475	0.0611412	0.668185	0.0164502	0.37473	0.0357534	0.452186	0.048342
112	MIMAT0004983, MIMAT0000414, MIMAT0000244, MIMAT0000415, MIMAT0000449, MIMAT0000090, MIMAT0004776, MIMAT0000451, MIMAT0000103, MIMAT0000646	0.824884	0.0663376	0.663746	0.0160816	0.445276	0.0312326	0.270972	0.0278362
113	MIMAT0004983, MIMAT0000062, MIMAT0000414, MIMAT0000415, MIMAT0000449, MIMAT0000090, MIMAT0004776, MIMAT0001631, MIMAT0000103	0.8237	0.0705066	0.658703	0.0181538	0.385896	0.0367293	0.442896	0.065942
114	MIMAT0000244, MIMAT0000415, MIMAT0000449, MIMAT0000090, MIMAT0004776, MIMAT0001631, MIMAT0000103	0.824689	0.0611107	0.678469	0.0177481	0.392897	0.0224694	0.354614	0.0339367
115	MIMAT0004983, MIMAT0000414, MIMAT0000244, MIMAT0000415, MIMAT0000449, MIMAT0004776, MIMAT0000103, MIMAT0000646	0.825152	0.0632248	0.67746	0.0172714	0.323454	0.0265244	0.480813	0.0413811
116	MIMAT0004983, MIMAT0000414, MIMAT0000244, MIMAT0000449, MIMAT0000090, MIMAT0001631, MIMAT0000103	0.823969	0.0626268	0.626621	0.0121984	0.383252	0.0195166	0.366204	0.0466277
117	MIMAT0004983, MIMAT0000414, MIMAT0000415, MIMAT0000449, MIMAT0000090, MIMAT0004776, MIMAT0000451, MIMAT0000103, MIMAT0000646	0.823322	0.06171	0.668218	0.0160902	0.440169	0.0207473	0.293519	0.0139722
118	MIMAT0000414, MIMAT0000244, MIMAT0000415, MIMAT0000449, MIMAT0000090, MIMAT0004776, MIMAT0000103, MIMAT0000646	0.823839	0.0661717	0.692622	0.0210076	0.367703	0.0329449	0.439084	0.0417873
119	MIMAT0000244, MIMAT0000415, MIMAT0000449, MIMAT0000090, MIMAT0004776, MIMAT0001631, MIMAT0000103, MIMAT0000646	0.822345	0.0586739	0.698334	0.0138763	0.365246	0.0176756	0.331235	0.0367812
120	MIMAT0004983, MIMAT0000244, MIMAT0000449, MIMAT0000090, MIMAT0004776, MIMAT0001631, MIMAT0000103	0.822542	0.0800743	0.628072	0.00904131	0.385094	0.010182	0.3682	0.037374
121	MIMAT0004983, MIMAT0000062, MIMAT0000414, MIMAT0000449, MIMAT0000090, MIMAT0004776, MIMAT0000103, MIMAT0000646	0.823406	0.0849882	0.629033	0.0128159	0.450548	0.0132452	0.445844	0.0604104
122	MIMAT0004983, MIMAT0000062, MIMAT0000414, MIMAT0000415, MIMAT0000449, MIMAT0001631, MIMAT0000103, MIMAT0000646	0.824487	0.0689341	0.659216	0.0143776	0.344368	0.0296157	0.52841	0.0424666
123	MIMAT0004983, MIMAT0000064, MIMAT0000414, MIMAT0000415, MIMAT0000449, MIMAT0000090, MIMAT0001631, MIMAT0000103	0.822731	0.06404	0.66224	0.0159047	0.382761	0.0158407	0.471821	0.0418095
124	MIMAT0004983, MIMAT0000414, MIMAT0000244, MIMAT0000449, MIMAT0000090, MIMAT0004776, MIMAT0001631, MIMAT0000103	0.823797	0.0815869	0.638877	0.0111899	0.381926	0.0165634	0.37875	0.0435497
125	MIMAT0004983, MIMAT0000244, MIMAT0000415, MIMAT0000449, MIMAT0004776, MIMAT0000103, MIMAT0000646	0.825083	0.0837923	0.667164	0.0131125	0.370847	0.0223471	0.430386	0.0394054
126	MIMAT0004983, MIMAT0000414, MIMAT0000244, MIMAT0000415, MIMAT0000449, MIMAT0001631, MIMAT0000103, MIMAT0000646	0.822049	0.0624998	0.665942	0.0152194	0.298277	0.0252437	0.432762	0.0421262
127	MIMAT0004983, MIMAT0000062, MIMAT0000415, MIMAT0000449, MIMAT0000090, MIMAT0001631, MIMAT0000646	0.821876	0.0666795	0.653725	0.0145868	0.405801	0.0245075	0.413637	0.0643003
128	MIMAT0000414, MIMAT0000244, MIMAT0000415, MIMAT0000449, MIMAT0000090, MIMAT0001631, MIMAT0000103, MIMAT0000646	0.822999	0.0693017	0.680659	0.0225196	0.324875	0.0306082	0.382876	0.0361723
129	MIMAT0004983, MIMAT0000414, MIMAT0000244, MIMAT0000415, MIMAT0000449, MIMAT0000090, MIMAT0001631, MIMAT0000646	0.823482	0.0598733	0.675588	0.0179469	0.339025	0.0251481	0.380247	0.0476329
130	MIMAT0004983, MIMAT0000064, MIMAT0000415, MIMAT0000449, MIMAT0000090, MIMAT0001631, MIMAT0000103	0.822277	0.0828749	0.629568	0.0140567	0.416844	0.0220487	0.416965	0.0599844
131	MIMAT0004983, MIMAT0000090, MIMAT0004776, MIMAT0000103, MIMAT0000646	0.821948	0.0940599	0.652174	0.00882606	0.513629	0.0149562	0.353791	0.0409036
132	MIMAT0004983, MIMAT0000244, MIMAT0000415, MIMAT0000090, MIMAT0004776, MIMAT0000103, MIMAT0000646	0.821878	0.0849051	0.66935	0.0119536	0.321955	0.0370051	0.467022	0.0203657
133	MIMAT0004983, MIMAT0000414, MIMAT0000244, MIMAT0000415, MIMAT0000090, MIMAT0004776, MIMAT0001631, MIMAT0000646	0.824419	0.0776792	0.676051	0.0139622	0.290684	0.0357589	0.427927	0.0217653
134	MIMAT0004983, MIMAT0000414, MIMAT0000449, MIMAT0000090, MIMAT0004776, MIMAT0001631, MIMAT0000103	0.823503	0.0796229	0.6198	0.0128848	0.446016	0.0113789	0.481384	0.03875
135	MIMAT0004983, MIMAT0000064, MIMAT0000415, MIMAT0000449, MIMAT0000090, MIMAT0001631, MIMAT0000103, MIMAT0000646	0.821939	0.0745751	0.652534	0.0123147	0.405758	0.0187243	0.41858	0.0573132
136	MIMAT0004983, MIMAT0000244, MIMAT0000415, MIMAT0000449, MIMAT0000090, MIMAT0004776, MIMAT0001631, MIMAT0000646	0.822677	0.0639964	0.679125	0.0129823	0.371795	0.0197464	0.337351	0.0511114
137	MIMAT0004983, MIMAT0000414, MIMAT0000415, MIMAT0000449, MIMAT0000090, MIMAT0004776, MIMAT0000103	0.821416	0.0619207	0.665368	0.0210191	0.380505	0.0204637	0.527803	0.0274945
138	MIMAT0004983, MIMAT0000062, MIMAT0000449, MIMAT0000090, MIMAT0004776, MIMAT0001631, MIMAT0000103	0.821313	0.0788216	0.61005	0.0114131	0.426462	0.0100843	0.358889	0.0682336
139	MIMAT0004983, MIMAT0000062, MIMAT0000414, MIMAT0000415, MIMAT0000090, MIMAT0004776, MIMAT0001631, MIMAT0000103, MIMAT0000646	0.822587	0.0771609	0.66184	0.0173699	0.351188	0.0578627	0.449779	0.045612
140	MIMAT0004983, MIMAT0000415, MIMAT0000449, MIMAT0001631, MIMAT0000103, MIMAT0000646	0.823474	0.0808114	0.654382	0.00949542	0.40679	0.0155135	0.475077	0.0595481
141	MIMAT0004983, MIMAT0000414, MIMAT0000415, MIMAT0000449, MIMAT0000090, MIMAT0000451, MIMAT0001631, MIMAT0000103, MIMAT0000646	0.821842	0.0538077	0.671829	0.0144628	0.432327	0.022131	0.295381	0.0142685
142	MIMAT0004983, MIMAT0000062, MIMAT0000414, MIMAT0000244, MIMAT0000449, MIMAT0000090, MIMAT0001631, MIMAT0000103, MIMAT0000646	0.821644	0.0737135	0.636446	0.0140836	0.363938	0.02406	0.361389	0.0538281
143	MIMAT0004983, MIMAT0000449, MIMAT0000090, MIMAT0001631, MIMAT0000103, MIMAT0000646	0.822319	0.0878359	0.62362	0.0140544	0.426224	0.00571319	0.398483	0.0575444
144	MIMAT0004983, MIMAT0000244, MIMAT0000415, MIMAT0000449, MIMAT0000090, MIMAT0004776, MIMAT0000451, MIMAT0001631, MIMAT0000103	0.821635	0.076535	0.642455	0.0112233	0.48031	0.0198838	0.278462	0.0261965
145	MIMAT0004983, MIMAT0000414, MIMAT0000415, MIMAT0000090, MIMAT0000103, MIMAT0000646	0.821052	0.0539786	0.678322	0.0145689	0.333669	0.0165732	0.504784	0.0295814
146	MIMAT0004983, MIMAT0000062, MIMAT0000414, MIMAT0000415, MIMAT0000449, MIMAT0000090, MIMAT0000451, MIMAT0001631, MIMAT0000103, MIMAT0000646	0.820555	0.0650799	0.65131	0.0147802	0.409923	0.0347979	0.288843	0.0466196
147	MIMAT0004983, MIMAT0000062, MIMAT0000414, MIMAT0000415, MIMAT0000449, MIMAT0000090, MIMAT0004776, MIMAT0000451, MIMAT0001631, MIMAT0000103, MIMAT0000646	0.821656	0.0733694	0.654577	0.0172655	0.429618	0.0278686	0.27643	0.0258458
148	MIMAT0004983, MIMAT0000244, MIMAT0000415, MIMAT0000449, MIMAT0001631, MIMAT0000103	0.821009	0.0702816	0.61973	0.0104713	0.423717	0.0193088	0.428956	0.036115
149	MIMAT0004983, MIMAT0000244, MIMAT0000415, MIMAT0000090, MIMAT0004776, MIMAT0001631, MIMAT0000103	0.820944	0.0911875	0.644368	0.0101947	0.367346	0.0309659	0.448796	0.0180233
150	MIMAT0004983, MIMAT0000064, MIMAT0000414, MIMAT0000244, MIMAT0000415, MIMAT0000449, MIMAT0000090, MIMAT0001631, MIMAT0000103	0.820631	0.0624629	0.655189	0.0165979	0.332192	0.0259109	0.412001	0.0585079
151	MIMAT0004983, MIMAT0000414, MIMAT0000244, MIMAT0000415, MIMAT0000449, MIMAT0000090, MIMAT0000451, MIMAT0001631, MIMAT0000103	0.821653	0.0541233	0.642644	0.0147602	0.446804	0.0356074	0.272006	0.0320926
152	MIMAT0004983, MIMAT0000062, MIMAT0000244, MIMAT0000449, MIMAT0000090, MIMAT0001631, MIMAT0000103, MIMAT0000646	0.82187	0.083739	0.629991	0.0132731	0.35889	0.0158827	0.349136	0.044568
153	MIMAT0004983, MIMAT0000062, MIMAT0000415, MIMAT0000449, MIMAT0000090, MIMAT0000451, MIMAT0001631, MIMAT0000103, MIMAT0000646	0.822041	0.0696223	0.639312	0.0149393	0.44004	0.0222877	0.283904	0.0488446
154	MIMAT0004983, MIMAT0000415, MIMAT0000449, MIMAT0000090, MIMAT0004776, MIMAT0000451, MIMAT0000103, MIMAT0000646	0.820367	0.0810202	0.666534	0.0116867	0.465159	0.0200058	0.281646	0.0198703
155	MIMAT0000062, MIMAT0000414, MIMAT0000244, MIMAT0000415, MIMAT0000449, MIMAT0000090, MIMAT0001631, MIMAT0000103, MIMAT0000646	0.820848	0.0533336	0.675377	0.0205918	0.326929	0.0453823	0.361147	0.051552
156	MIMAT0004983, MIMAT0000414, MIMAT0000244, MIMAT0000415, MIMAT0000449, MIMAT0000090, MIMAT0004776, MIMAT0000451, MIMAT0001631, MIMAT0000103	0.823236	0.0675525	0.652257	0.0146647	0.459071	0.0312578	0.271713	0.0266642
157	MIMAT0004983, MIMAT0000064, MIMAT0000244, MIMAT0000415, MIMAT0000449, MIMAT0000090, MIMAT0001631, MIMAT0000103, MIMAT0000646	0.819712	0.0762505	0.644265	0.0153617	0.355453	0.0147342	0.36731	0.0654028
158	MIMAT0004983, MIMAT0000244, MIMAT0000415, MIMAT0000449, MIMAT0000090, MIMAT0004776, MIMAT0000451, MIMAT0000103, MIMAT0000646	0.820776	0.0712299	0.658035	0.0118462	0.460798	0.0244998	0.256939	0.0200729
159	MIMAT0004983, MIMAT0000244, MIMAT0000415, MIMAT0000449, MIMAT0004776, MIMAT0001631, MIMAT0000103	0.821256	0.088529	0.650073	0.0131188	0.39793	0.0207069	0.424753	0.0334156
160	MIMAT0004983, MIMAT0000062, MIMAT0000415, MIMAT0000090, MIMAT0004776, MIMAT0001631, MIMAT0000103, MIMAT0000646	0.821141	0.0814444	0.670952	0.0129825	0.351268	0.0510498	0.459794	0.0356206
161	MIMAT0004983, MIMAT0000449, MIMAT0000090, MIMAT0000103, MIMAT0000646	0.819888	0.0991711	0.610526	0.0114318	0.427338	0.00605695	0.444882	0.0556916
162	MIMAT0004983, MIMAT0000244, MIMAT0000449, MIMAT0000090, MIMAT0004776, MIMAT0000103	0.819994	0.0866439	0.634356	0.00755494	0.405373	0.0121615	0.438714	0.0348372
163	MIMAT0004983, MIMAT0000414, MIMAT0000244, MIMAT0000415, MIMAT0000449, MIMAT0000090, MIMAT0004776, MIMAT0001631	0.822796	0.063753	0.674894	0.0171416	0.370093	0.0335357	0.417809	0.0485694
Table S5 : AUC of diagnostic circulating miRNA signatures designed on dataset containing mixed sites recruited patients and validated on independent dataset also containing mixed sites recruited patients
AUC.MATCHED-(RW+BE).TEST : AUC of the signatures when the models are designed with 90% of the MATCHED-(BE+RW) and validated on the remaining 10% of the same dataset (not shown in Fig3B)
SD.MATCHED-(RW+BE).TEST : standard deviation of the AUC values determined in the MATCHED-(RW+BE).TEST subcohort
AUC.REST-(BE+RW): AUC of the signatures when the models are designed with the MATCHED-(BE+RW) and validated on the REST-(BE+RW) (Fig3B)
SD.REST-(BE+RW): standard deviation of the AUC values determined in the REST-(BE+RW)
AUC.REST-BE: AUC of the signatures when the models are designed with the MATCHED-(BE+RW) and validated on the REST-BE subcohort (Fig3B)
SD.REST-BE: standard deviation of the AUC values determined in the REST-BE subcohort
AUC.REST.RW: AUC of the signatures when the models are designed with the MATCHED-(BE+RW) and validated on the REST-RW subcohort (Fig3B)
SD.REST.RW: standard deviation of the AUC values determined in the REST-RW subcohort

## Sheet: Table S6
Table S6 : performances of the 12 best performing diagnostic microRNA signatures designed and validated on Rwandan population
ID Signature	AUC	Optimal Threshold	Sensitivity	Specificity	Number_of_miR	miR_Names	miR_accession_number
RW_1	0.867521	0.34	0.92	0.72	13	hsa-let-7a-5p + hsa-miR-150-5p + hsa-miR-940 + hsa-miR-32-5p + hsa-miR-342-3p + hsa-miR-33a-5p + hsa-miR-130a-3p + hsa-let-7i-5p + hsa-miR-328-3p + hsa-miR-29b-3p + hsa-miR-146a-5p + hsa-miR-29a-3p + hsa-miR-126-3p	MIMAT0000062 + MIMAT0000451 + MIMAT0004983 + MIMAT0000090 + MIMAT0000753 + MIMAT0000091 + MIMAT0000425 + MIMAT0000415 + MIMAT0000752 + MIMAT0000100 + MIMAT0000449 + MIMAT0000086 + MIMAT0000445
RW_2	0.865385	0.42	0.88	0.78	13	hsa-let-7a-5p + hsa-miR-150-5p + hsa-miR-940 + hsa-miR-32-5p + hsa-miR-33a-5p + hsa-miR-130a-3p + hsa-miR-185-5p + hsa-let-7i-5p + hsa-miR-328-3p + hsa-miR-29b-3p + hsa-miR-146a-5p + hsa-miR-210-3p + hsa-miR-126-3p	MIMAT0000062 + MIMAT0000451 + MIMAT0004983 + MIMAT0000090 + MIMAT0000091 + MIMAT0000425 + MIMAT0000455 + MIMAT0000415 + MIMAT0000752 + MIMAT0000100 + MIMAT0000449 + MIMAT0000267 + MIMAT0000445
RW_3	0.865385	0.35	0.92	0.72	11	hsa-let-7a-5p + hsa-miR-150-5p + hsa-miR-940 + hsa-miR-32-5p + hsa-miR-33a-5p + hsa-miR-130a-3p + hsa-let-7i-5p + hsa-miR-328-3p + hsa-miR-29b-3p + hsa-miR-210-3p + hsa-miR-126-3p	MIMAT0000062 + MIMAT0000451 + MIMAT0004983 + MIMAT0000090 + MIMAT0000091 + MIMAT0000425 + MIMAT0000415 + MIMAT0000752 + MIMAT0000100 + MIMAT0000267 + MIMAT0000445
RW_4	0.865385	0.4	0.85	0.78	13	hsa-let-7a-5p + hsa-miR-150-5p + hsa-miR-940 + hsa-miR-32-5p + hsa-miR-342-3p + hsa-miR-33a-5p + hsa-miR-130a-3p + hsa-let-7i-5p + hsa-miR-328-3p + hsa-miR-29b-3p + hsa-miR-146a-5p + hsa-miR-210-3p + hsa-miR-126-3p	MIMAT0000062 + MIMAT0000451 + MIMAT0004983 + MIMAT0000090 + MIMAT0000753 + MIMAT0000091 + MIMAT0000425 + MIMAT0000415 + MIMAT0000752 + MIMAT0000100 + MIMAT0000449 + MIMAT0000267 + MIMAT0000445
RW_5	0.863248	0.36	0.92	0.72	13	hsa-let-7a-5p + hsa-miR-150-5p + hsa-miR-940 + hsa-miR-32-5p + hsa-miR-33a-5p + hsa-miR-130a-3p + hsa-miR-185-5p + hsa-let-7i-5p + hsa-miR-328-3p + hsa-miR-29b-3p + hsa-miR-146a-5p + hsa-miR-29a-3p + hsa-miR-126-3p	MIMAT0000062 + MIMAT0000451 + MIMAT0004983 + MIMAT0000090 + MIMAT0000091 + MIMAT0000425 + MIMAT0000455 + MIMAT0000415 + MIMAT0000752 + MIMAT0000100 + MIMAT0000449 + MIMAT0000086 + MIMAT0000445
RW_6	0.863248	0.52	0.73	0.89	12	hsa-let-7a-5p + hsa-miR-150-5p + hsa-miR-940 + hsa-miR-32-5p + hsa-miR-33a-5p + hsa-miR-130a-3p + hsa-let-7i-5p + hsa-miR-328-3p + hsa-miR-29b-3p + hsa-miR-146a-5p + hsa-miR-210-3p + hsa-miR-126-3p	MIMAT0000062 + MIMAT0000451 + MIMAT0004983 + MIMAT0000090 + MIMAT0000091 + MIMAT0000425 + MIMAT0000415 + MIMAT0000752 + MIMAT0000100 + MIMAT0000449 + MIMAT0000267 + MIMAT0000445
RW_7	0.861111	0.31	0.96	0.67	11	hsa-let-7a-5p + hsa-miR-150-5p + hsa-miR-940 + hsa-miR-32-5p + hsa-miR-33a-5p + hsa-miR-130a-3p + hsa-let-7i-5p + hsa-miR-29b-3p + hsa-miR-146a-5p + hsa-miR-210-3p + hsa-miR-126-3p	MIMAT0000062 + MIMAT0000451 + MIMAT0004983 + MIMAT0000090 + MIMAT0000091 + MIMAT0000425 + MIMAT0000415 + MIMAT0000100 + MIMAT0000449 + MIMAT0000267 + MIMAT0000445
RW_8	0.858974	0.4	0.92	0.78	8	hsa-let-7a-5p + hsa-miR-150-5p + hsa-miR-940 + hsa-miR-33a-5p + hsa-miR-130a-3p + hsa-miR-328-3p + hsa-miR-29a-3p + hsa-miR-126-3p	MIMAT0000062 + MIMAT0000451 + MIMAT0004983 + MIMAT0000091 + MIMAT0000425 + MIMAT0000752 + MIMAT0000086 + MIMAT0000445
RW_9	0.858974	0.5	0.81	0.83	11	hsa-let-7a-5p + hsa-miR-150-5p + hsa-miR-940 + hsa-miR-32-5p + hsa-miR-33a-5p + hsa-miR-130a-3p + hsa-let-7i-5p + hsa-miR-328-3p + hsa-miR-29b-3p + hsa-miR-29a-3p + hsa-miR-126-3p	MIMAT0000062 + MIMAT0000451 + MIMAT0004983 + MIMAT0000090 + MIMAT0000091 + MIMAT0000425 + MIMAT0000415 + MIMAT0000752 + MIMAT0000100 + MIMAT0000086 + MIMAT0000445
RW_10	0.858974	0.31	0.96	0.67	10	hsa-let-7a-5p + hsa-miR-150-5p + hsa-miR-940 + hsa-miR-32-5p + hsa-miR-33a-5p + hsa-let-7i-5p + hsa-miR-29b-3p + hsa-miR-146a-5p + hsa-miR-29a-3p + hsa-miR-126-3p	MIMAT0000062 + MIMAT0000451 + MIMAT0004983 + MIMAT0000090 + MIMAT0000091 + MIMAT0000415 + MIMAT0000100 + MIMAT0000449 + MIMAT0000086 +
RW_11	0.858974	0.27	1	0.61	10	hsa-let-7a-5p + hsa-miR-150-5p + hsa-miR-940 + hsa-miR-32-5p + hsa-miR-130a-3p + hsa-miR-185-5p + hsa-let-7i-5p + hsa-miR-29b-3p + hsa-miR-146a-5p + hsa-miR-126-3p	MIMAT0000062 + MIMAT0000451 + MIMAT0004983 + MIMAT0000090 + MIMAT0000425 + MIMAT0000455 + MIMAT0000415 + MIMAT0000100 + MIMAT0000449 +
RW_12	0.856838	0.46	0.88	0.78	8	hsa-let-7a-5p + hsa-miR-150-5p + hsa-miR-940 + hsa-miR-130a-3p + hsa-miR-328-3p + hsa-miR-29a-3p + hsa-miR-210-3p + hsa-miR-126-3p	MIMAT0000062 + MIMAT0000451 + MIMAT0004983 + MIMAT0000425 + MIMAT0000752 + MIMAT0000086 + MIMAT0000267 + MIMAT0000445
Optimal Threshold: the threshold calculated using the Youden index to maximize both the sensitivity and specificity
